# Supplementary material for: Guanidinium chloride–18-crown-6 (2/1)
Source: Acta Crystallogr Sect E Struct Rep Online. 2012 Apr 21;68(Pt 5):o1490. doi: 10.1107/S1600536812016959 (PMC3344600; doi:10.1107/S1600536812016959)
Supplement: Supplementary file 2 [file e-68-o1490-Isup2.hkl]

# 
# h,k,l, Fc-squared, Fo-squared, sigma(Fo-squared) and status flag 
# 
data_I
_shelx_title ' a in P2(1)/n' 
_shelx_refln_list_code          4 
_shelx_F_calc_maximum      116.98 
_exptl_crystal_F_000       484.00 
_reflns_d_resolution_high  0.7700 
 
loop_ 
 _symmetry_equiv_pos_as_xyz 
 'x, y, z' 
 '-x+1/2, y+1/2, -z+1/2' 
 '-x, -y, -z' 
 'x-1/2, -y-1/2, z-1/2' 
 
_cell_length_a     8.9685 
_cell_length_b     9.7305 
_cell_length_c    13.9950 
_cell_angle_alpha  90.000 
_cell_angle_beta  102.143 
_cell_angle_gamma  90.000 
 
_shelx_F_squared_multiplier     1.000 
 
loop_ 
 _refln_index_h 
 _refln_index_k 
 _refln_index_l 
 _refln_F_squared_calc 
 _refln_F_squared_meas 
 _refln_F_squared_sigma 
 _refln_observed_status 
   2   0   0     4490.07     4262.94    151.48 o 
   4   0   0      636.41      531.13     57.53 o 
   6   0   0       21.61       23.92      7.99 o 
   8   0   0       18.26       28.96     18.69 o 
  10   0   0        4.57       30.22     18.89 o 
   1   1   0      600.51      566.05      9.83 o 
   2   1   0     1516.33     1457.06     28.50 o 
   3   1   0     1768.14     1842.09     43.79 o 
   4   1   0      172.48      200.68      9.13 o 
   5   1   0      125.44      127.39      8.59 o 
   6   1   0       94.72       81.57      8.32 o 
   7   1   0       85.44       93.50     11.15 o 
   8   1   0        6.91        5.82      5.52 o 
   9   1   0       11.26       33.55     10.50 o 
  10   1   0        0.17       13.49     10.77 o 
  11   1   0        0.80       27.99     15.40 o 
   0   2   0     7070.01     6274.60    123.48 o 
   1   2   0       15.82       25.66      3.92 o 
   2   2   0     9488.71     9134.00    212.60 o 
   3   2   0      921.71      964.97     23.89 o 
   4   2   0      277.04      243.30      9.44 o 
   5   2   0        6.61        8.21      3.43 o 
   6   2   0       70.80       81.85      7.45 o 
   7   2   0       42.49       51.65     10.93 o 
   8   2   0        9.72       14.41      6.69 o 
   9   2   0        0.28       22.16     20.19 o 
  10   2   0        0.05        1.54      8.91 o 
  11   2   0        2.75       29.29     17.55 o 
   1   3   0     1219.23     1461.20     44.43 o 
   2   3   0        4.15        5.00      2.09 o 
   3   3   0     2869.26     2647.06     77.83 o 
   4   3   0      237.59      226.16      9.06 o 
   5   3   0       59.86       56.00      6.25 o 
   6   3   0       34.76       35.95      5.76 o 
   7   3   0        7.15       30.65     10.01 o 
   8   3   0       55.95       62.35      9.31 o 
   9   3   0        2.21       13.43      9.28 o 
  10   3   0        5.72        6.25     10.51 o 
  11   3   0        0.97       19.14     22.98 o 
   0   4   0     2247.63     2145.04     68.59 o 
   1   4   0        1.30        4.68      5.20 o 
   2   4   0       16.38       10.96      3.29 o 
   3   4   0      474.67      446.89     13.24 o 
   4   4   0      331.18      334.39     20.25 o 
   5   4   0       15.46       19.11      4.81 o 
   6   4   0        1.78        2.55      4.54 o 
   7   4   0        1.67        0.46      4.75 o 
   8   4   0        2.28        8.42      7.27 o 
   9   4   0       30.63       16.45      9.93 o 
  10   4   0        0.22       22.95     14.65 o 
   1   5   0      382.89      407.17     16.33 o 
   2   5   0        2.09        3.90      4.39 o 
   3   5   0       21.93       22.44      5.51 o 
   4   5   0       66.13       75.92     10.09 o 
   5   5   0      249.03      246.14     12.02 o 
   6   5   0     1277.10     1179.73     49.97 o 
   7   5   0        6.09       12.93      7.19 o 
   8   5   0       18.53       -3.90      9.71 o 
   9   5   0        0.02       22.88     13.55 o 
  10   5   0        9.72       10.63     23.12 o 
   0   6   0       61.64       57.99      5.83 o 
   1   6   0       25.43       32.79      7.97 o 
   2   6   0      437.02      470.97     22.41 o 
   3   6   0       78.52       89.08      9.88 o 
   4   6   0        5.68       -7.14      7.14 o 
   5   6   0       30.55       19.69      8.64 o 
   6   6   0       30.82       24.74      7.85 o 
   7   6   0       26.67       31.77     12.34 o 
   8   6   0        1.12       16.79     13.44 o 
   9   6   0       11.71       36.57     16.03 o 
  10   6   0        0.82        0.80     18.37 o 
   1   7   0        8.65        7.63      5.14 o 
   2   7   0       13.72        9.43      7.08 o 
   3   7   0       29.28       37.38      8.54 o 
   4   7   0       95.34      105.85     12.60 o 
   5   7   0        7.91        2.82      6.23 o 
   6   7   0        0.19        2.49      7.34 o 
   7   7   0        8.66        5.45     11.26 o 
   8   7   0       60.40       48.75     17.85 o 
   9   7   0        9.01       43.72     25.12 o 
   0   8   0        1.56        3.60     20.27 o 
   1   8   0       21.48       39.44     11.74 o 
   2   8   0        0.81        7.29      5.83 o 
   3   8   0      225.50      183.46     23.82 o 
   4   8   0        0.23       -7.15      7.15 o 
   5   8   0       38.47       15.23      9.18 o 
   6   8   0        0.38        2.57     10.42 o 
   7   8   0        5.35       -0.22     11.15 o 
   8   8   0        2.94       23.52     15.71 o 
   1   9   0        9.03        8.13      9.81 o 
   2   9   0        6.02        9.14      7.45 o 
   3   9   0       10.67        1.74      6.83 o 
   4   9   0        9.11       22.17     10.25 o 
   5   9   0        0.55       -3.72      9.01 o 
   6   9   0       20.44       30.03     15.66 o 
   7   9   0        2.55        1.96     11.96 o 
   0  10   0      100.54       95.86     44.95 o 
   1  10   0       14.90       22.17     13.32 o 
   2  10   0        0.01       53.22     22.96 o 
   3  10   0        5.70       -0.78     13.40 o 
   4  10   0        7.18        3.14      8.75 o 
   5  10   0       12.94       20.35     14.26 o 
   6  10   0        0.43        1.71     12.52 o 
   1  11   0        7.17       12.58     12.56 o 
   2  11   0        6.26        5.34     12.96 o 
   3  11   0        2.77       23.23     15.51 o 
   4  11   0       20.63       34.42     18.16 o 
   5  11   0        0.52        0.51     15.68 o 
   0  12   0        1.05       10.10     21.60 o 
   1  12   0        0.53       25.39     17.57 o 
   2  12   0        6.66        3.05     14.22 o 
   3  12   0        2.25       -6.34     15.55 o 
 -11   0   1        0.45       33.61     30.54 o 
  -9   0   1      141.28      155.59     21.87 o 
  -7   0   1       12.02       43.13     11.20 o 
  -5   0   1     1904.39     2078.96     97.59 o 
  -3   0   1      484.86      603.16     22.33 o 
   1   0   1       73.63       38.49      2.55 o 
   3   0   1       43.41       36.98      4.24 o 
   5   0   1       12.87       10.58      7.12 o 
   7   0   1       71.36       35.94     21.88 o 
   9   0   1       18.11       41.14     17.52 o 
  11   0   1        6.36       14.73     25.82 o 
 -11   1   1        0.12        7.31     13.18 o 
 -10   1   1       19.35       12.38      9.83 o 
  -9   1   1        3.96       19.36      9.27 o 
  -8   1   1        3.64       11.55      8.52 o 
  -7   1   1        6.54        9.16      6.04 o 
  -6   1   1      216.52      209.99     15.54 o 
  -5   1   1       92.50      101.36      6.88 o 
  -4   1   1     1432.88     1425.09     39.49 o 
  -3   1   1      281.68      303.18      9.49 o 
  -2   1   1     9006.23     9077.63    198.52 o 
  -1   1   1       21.65       13.36      1.30 o 
   1   1   1     1026.09      994.71     30.66 o 
   2   1   1      250.16      210.49      9.66 o 
   3   1   1      299.64      360.40      9.77 o 
   4   1   1      463.25      474.44     15.19 o 
   5   1   1       27.99       36.58      4.79 o 
   6   1   1       87.53       84.56      7.15 o 
   7   1   1       19.59       25.01      6.17 o 
   8   1   1       13.67       16.97      6.38 o 
   9   1   1      106.52      104.93     20.89 o 
  10   1   1       33.24        7.19     11.00 o 
  11   1   1        8.00        8.89     22.25 o 
 -11   2   1        0.54        0.32     12.28 o 
 -10   2   1        0.02       17.10     10.61 o 
  -9   2   1       30.96        8.78      6.89 o 
  -8   2   1        0.17        2.12      5.54 o 
  -7   2   1      229.88      217.35     14.08 o 
  -6   2   1       15.02       21.76      5.71 o 
  -5   2   1      208.22      180.90      8.97 o 
  -4   2   1      255.32      256.65     10.03 o 
  -3   2   1      386.29      398.81     11.16 o 
  -2   2   1     6867.87     6649.81    168.28 o 
  -1   2   1     1506.52     1728.89     51.51 o 
   0   2   1      179.47      239.86      8.75 o 
   1   2   1     9270.06     8939.28    159.10 o 
   2   2   1       44.66       48.52      6.67 o 
   3   2   1     2273.71     2224.48     54.84 o 
   4   2   1      253.63      274.82      9.94 o 
   5   2   1        1.86        4.40      3.31 o 
   6   2   1       15.02       10.01      5.67 o 
   7   2   1      174.26      147.60     11.30 o 
   8   2   1       19.54       15.51      6.51 o 
   9   2   1        0.08        0.37      7.60 o 
  10   2   1        5.00       18.31     13.26 o 
  11   2   1        0.48        2.15     14.73 o 
 -11   3   1        0.07        1.59     17.27 o 
 -10   3   1        1.36        6.47     11.80 o 
  -9   3   1        0.08       -4.77      7.47 o 
  -8   3   1       52.40       47.81      9.71 o 
  -7   3   1        2.40        4.02      4.99 o 
  -6   3   1      748.39      693.62     32.09 o 
  -5   3   1      474.08      439.25     19.68 o 
  -4   3   1       31.05       39.28      4.69 o 
  -3   3   1      691.85      752.98     20.41 o 
  -2   3   1      457.63      424.14     10.37 o 
  -1   3   1     1075.44      974.11     17.67 o 
   0   3   1      143.20      106.46      3.61 o 
   1   3   1     2335.82     2245.66     43.90 o 
   2   3   1      557.51      519.97     11.62 o 
   3   3   1       48.59       71.35      6.10 o 
   4   3   1      930.82      911.50     27.93 o 
   5   3   1       39.98       31.10      4.66 o 
   6   3   1        4.74        1.50      4.11 o 
   7   3   1      213.30      200.01     19.68 o 
   8   3   1       27.76       11.31      7.69 o 
   9   3   1       25.09       12.60      9.34 o 
  10   3   1        9.92        6.02     11.16 o 
 -10   4   1        0.00       -5.08     14.12 o 
  -9   4   1        2.47       -3.73      8.10 o 
  -8   4   1       25.90       33.26      7.96 o 
  -7   4   1       64.50       59.62     10.01 o 
  -6   4   1        9.36       12.99      6.62 o 
  -5   4   1      114.21      102.65      7.04 o 
  -4   4   1      555.15      521.78     20.90 o 
  -3   4   1      306.76      309.01      9.92 o 
  -2   4   1     1062.31     1070.53     22.22 o 
  -1   4   1      633.34      734.98     17.15 o 
   0   4   1     1156.07     1172.62     27.06 o 
   1   4   1      159.58      134.25      8.69 o 
   2   4   1       31.08       37.98      7.75 o 
   3   4   1     1729.34     1711.19     43.92 o 
   4   4   1      660.73      690.84     22.32 o 
   5   4   1      153.37      146.41      8.79 o 
   6   4   1      103.58      106.11      9.00 o 
   7   4   1        3.21        3.86      6.18 o 
   8   4   1        4.82        0.33      7.89 o 
   9   4   1       10.34       23.20     15.03 o 
  10   4   1        0.72       19.83     14.49 o 
 -10   5   1        1.38        8.82     15.56 o 
  -9   5   1        0.61       13.44     11.56 o 
  -8   5   1       35.82       13.62      8.36 o 
  -7   5   1        8.41       10.01      6.72 o 
  -6   5   1       64.34       54.79     12.81 o 
  -5   5   1       11.04       12.38      4.49 o 
  -4   5   1      954.65      936.04     32.58 o 
  -3   5   1      517.98      573.88     27.37 o 
  -2   5   1       22.75       26.65      4.83 o 
  -1   5   1        1.48        8.81      5.79 o 
   0   5   1      243.57      220.92     11.08 o 
   1   5   1     1515.84     1475.55     61.45 o 
   2   5   1        0.29        0.99      3.65 o 
   3   5   1      207.46      176.01     18.48 o 
   4   5   1        0.30        4.21      4.60 o 
   5   5   1      145.88      134.06     11.50 o 
   6   5   1       64.94       65.70     10.28 o 
   7   5   1        2.99       15.47      9.74 o 
   8   5   1        1.33       -2.60      9.42 o 
   9   5   1        4.11       -1.62     10.45 o 
  10   5   1        1.05       11.09     14.17 o 
 -10   6   1        3.08       18.81     20.03 o 
  -9   6   1        4.60        8.87     17.26 o 
  -8   6   1       36.01       16.60     12.48 o 
  -7   6   1       11.48       17.46     10.94 o 
  -6   6   1       57.31      104.74     14.23 o 
  -5   6   1       81.91       88.09     17.61 o 
  -4   6   1        0.08       -3.47      6.60 o 
  -3   6   1       21.73       28.27      6.32 o 
  -2   6   1       93.07       89.01     10.27 o 
  -1   6   1        2.45        3.02      2.05 o 
   0   6   1       84.39       75.47      5.88 o 
   1   6   1       51.20       63.14      6.57 o 
   2   6   1      761.69      753.95     33.23 o 
   3   6   1      224.54      201.76     14.14 o 
   4   6   1      634.56      656.90     33.73 o 
   5   6   1        0.07        2.73      6.15 o 
   6   6   1       14.79       13.47      9.00 o 
   7   6   1        1.48       12.96     15.72 o 
   8   6   1        4.01      -12.61     12.61 o 
   9   6   1        0.52       23.32     15.60 o 
  -9   7   1        0.00        6.58     16.09 o 
  -8   7   1        3.76       -0.77     10.52 o 
  -7   7   1        0.20        7.98      8.18 o 
  -6   7   1       71.75       77.16     17.83 o 
  -5   7   1       47.42       55.65     10.87 o 
  -4   7   1        3.28       18.41      8.11 o 
  -3   7   1      161.61      158.12     13.99 o 
  -2   7   1        3.91       11.81      8.79 o 
  -1   7   1      251.84      265.56     15.25 o 
   0   7   1       90.45       74.83      8.62 o 
   1   7   1      114.69      116.54     11.25 o 
   2   7   1        9.66       32.36     11.26 o 
   3   7   1      253.59      271.09     19.16 o 
   4   7   1       52.14       60.38     14.93 o 
   5   7   1       13.06       21.47     12.59 o 
   6   7   1        1.74        8.46     10.42 o 
   7   7   1      122.01      109.05     21.69 o 
   8   7   1        4.64        8.49     13.13 o 
   9   7   1        0.56       17.47     16.55 o 
  -8   8   1        0.00        8.35     13.84 o 
  -7   8   1        0.01        0.79     10.06 o 
  -6   8   1        1.12        1.91      7.80 o 
  -5   8   1        1.57        3.78      7.74 o 
  -4   8   1       34.45       13.94      9.43 o 
  -3   8   1        7.33       31.92     16.83 o 
  -2   8   1      196.24      173.88     17.27 o 
  -1   8   1       36.14        5.81      8.84 o 
   0   8   1      313.28      296.26     25.89 o 
   1   8   1       93.49      103.69     10.47 o 
   2   8   1       29.59       15.20      6.28 o 
   3   8   1       35.28       49.25      9.89 o 
   4   8   1       63.19       65.78     12.01 o 
   5   8   1        3.93       11.68      8.60 o 
   6   8   1       57.59       75.53     17.32 o 
   7   8   1        0.70       19.63     14.25 o 
   8   8   1        3.10       17.63     15.85 o 
  -8   9   1        9.35       23.11     21.26 o 
  -7   9   1       11.30       51.87     27.88 o 
  -6   9   1       17.03       13.99     12.98 o 
  -5   9   1       23.45       26.07     12.15 o 
  -4   9   1       13.65       21.41      9.71 o 
  -3   9   1        8.52       22.29      9.28 o 
  -2   9   1        3.91        7.17      6.82 o 
  -1   9   1      154.74      227.20     48.27 o 
   0   9   1       15.62       25.79     19.57 o 
   1   9   1      133.36      135.22     19.54 o 
   2   9   1        0.26        5.95      6.45 o 
   3   9   1       32.48       39.43     10.56 o 
   4   9   1        7.86        8.92      8.82 o 
   5   9   1       59.74       37.60     13.75 o 
   6   9   1        1.59        0.04     10.78 o 
   7   9   1        1.11       -1.05     12.56 o 
  -7  10   1        0.20       32.38     22.20 o 
  -6  10   1        0.26       11.61     13.05 o 
  -5  10   1       10.88        8.50     10.04 o 
  -4  10   1        3.30        1.89      9.70 o 
  -3  10   1        0.16        4.75     12.44 o 
  -2  10   1        8.66       20.12     13.01 o 
  -1  10   1        9.53       14.74     12.01 o 
   0  10   1       12.83       17.45     12.52 o 
   1  10   1        9.55       11.67     11.71 o 
   2  10   1      155.56      156.32     25.09 o 
   3  10   1        6.89        5.93      8.57 o 
   4  10   1       15.10       13.06     10.44 o 
   5  10   1        0.02        6.28     12.60 o 
   6  10   1       17.88       47.23     19.34 o 
  -5  11   1        0.03        5.98     17.69 o 
  -4  11   1       15.56       22.26     15.72 o 
  -3  11   1       43.88       35.74     20.62 o 
  -2  11   1       30.81       38.62     17.95 o 
  -1  11   1       12.92       -6.67     12.54 o 
   0  11   1        4.41      -11.94     12.83 o 
   1  11   1       24.65       26.12     15.72 o 
   2  11   1        0.23        7.33     12.41 o 
   3  11   1       16.26       28.27     16.15 o 
   4  11   1        4.57       18.95     25.35 o 
   5  11   1        6.56       -4.32     16.52 o 
  -3  12   1        8.28       23.36     18.20 o 
  -2  12   1        2.87       28.29     18.48 o 
  -1  12   1        0.22       21.35     16.52 o 
   0  12   1        8.99        2.49     13.84 o 
   1  12   1       19.78       32.20     18.12 o 
   2  12   1        2.74       25.53     17.92 o 
   3  12   1        1.86       16.03     20.71 o 
 -10   0   2       33.24       18.73     11.84 o 
  -8   0   2      247.42      253.81     31.38 o 
  -6   0   2      161.08      150.69     13.93 o 
  -4   0   2        2.76        7.73      4.01 o 
  -2   0   2     9418.85     8768.64    201.25 o 
   2   0   2       60.54       67.77      3.18 o 
   4   0   2     1747.19     1687.80     68.44 o 
   6   0   2      147.47      154.92     15.36 o 
   8   0   2       76.80       94.90     15.96 o 
  10   0   2        3.48       22.31     19.44 o 
 -11   1   2       19.20       70.22     39.42 o 
 -10   1   2        1.12       -2.01      9.32 o 
  -9   1   2       21.94       15.41      7.70 o 
  -8   1   2       32.19       18.55      7.23 o 
  -7   1   2       49.61       50.68      7.72 o 
  -6   1   2      258.87      255.47     13.54 o 
  -5   1   2      209.63      202.59      9.68 o 
  -4   1   2      183.70      191.06      7.80 o 
  -3   1   2      702.19      631.75     15.13 o 
  -2   1   2     3746.88     3594.97     59.87 o 
  -1   1   2     1334.99     1148.79     30.02 o 
   0   1   2      206.37      293.14      5.96 o 
   1   1   2     6687.77     6956.03    102.15 o 
   2   1   2      946.37      991.16     27.82 o 
   3   1   2      684.57      708.38     26.81 o 
   4   1   2      327.73      400.14     18.81 o 
   5   1   2      527.43      497.40     22.23 o 
   6   1   2       24.12       24.46      8.51 o 
   7   1   2      157.76      136.71     12.51 o 
   8   1   2        3.30       10.11      7.75 o 
   9   1   2        7.42       11.72     10.38 o 
  10   1   2        2.41        3.63     10.59 o 
  11   1   2        7.01       26.75     16.47 o 
 -11   2   2        0.34        4.31     19.96 o 
 -10   2   2       29.55       17.59     11.02 o 
  -9   2   2        0.14       -6.90      6.90 o 
  -8   2   2       22.66       14.81      6.77 o 
  -7   2   2       22.89       33.40      6.67 o 
  -6   2   2        0.32        0.13      3.82 o 
  -5   2   2      255.72      258.96     12.64 o 
  -4   2   2      225.18      267.59      9.81 o 
  -3   2   2       50.48       53.65      4.44 o 
  -2   2   2      138.48      176.78      5.50 o 
  -1   2   2      173.56      160.12      5.80 o 
   0   2   2     2254.05     2286.77     48.43 o 
   1   2   2     2163.98     2228.17     39.26 o 
   2   2   2      231.91      244.36      8.00 o 
   3   2   2      136.75      137.14      5.13 o 
   4   2   2      339.91      379.35     12.45 o 
   5   2   2      256.49      269.47     11.78 o 
   6   2   2      215.81      220.41     12.53 o 
   7   2   2        2.59       26.30     11.26 o 
   8   2   2       82.31       77.31     12.82 o 
   9   2   2        2.70       -2.40      8.36 o 
  10   2   2        6.16       24.18     13.93 o 
 -11   3   2        6.72       42.04     26.79 o 
 -10   3   2        0.33        5.98     10.97 o 
  -9   3   2        3.27       27.56     16.03 o 
  -8   3   2       37.50       27.71      7.54 o 
  -7   3   2        7.87        6.26      6.53 o 
  -6   3   2       19.96       25.46      5.50 o 
  -5   3   2       46.45       48.29      7.15 o 
  -4   3   2     1124.53     1035.88     31.00 o 
  -3   3   2     1225.13     1406.24     42.49 o 
  -2   3   2       32.12       33.35      3.39 o 
  -1   3   2      795.25      721.96     16.61 o 
   0   3   2        6.02       11.46      4.35 o 
   1   3   2      416.40      394.93      9.75 o 
   2   3   2     1587.94     1681.01     41.88 o 
   3   3   2      637.68      575.31     15.82 o 
   4   3   2      101.42       97.64      5.80 o 
   5   3   2      270.48      263.28     11.88 o 
   6   3   2       14.02       44.72     15.37 o 
   7   3   2       21.35       26.34     11.27 o 
   8   3   2        5.70        3.59     11.95 o 
   9   3   2       40.49       31.15     16.90 o 
  10   3   2        2.82        7.18     14.50 o 
 -10   4   2        1.19       -3.92     14.13 o 
  -9   4   2       21.57       13.42      8.13 o 
  -8   4   2       28.92       24.94      6.99 o 
  -7   4   2       52.32       49.24      7.26 o 
  -6   4   2       20.62       20.05      8.86 o 
  -5   4   2      439.22      446.49     18.52 o 
  -4   4   2       71.99       67.40      5.60 o 
  -3   4   2      931.73     1107.34     32.56 o 
  -2   4   2       25.51       34.62      3.27 o 
  -1   4   2      579.05      599.89     15.63 o 
   0   4   2      509.86      560.34     14.57 o 
   1   4   2      393.72      366.19     12.30 o 
   2   4   2      824.54      947.87     23.13 o 
   3   4   2      332.13      322.14     17.37 o 
   4   4   2      441.02      415.35     14.73 o 
   5   4   2        5.30       11.66      4.02 o 
   6   4   2       26.49       33.02     14.63 o 
   7   4   2       30.48       29.33      7.89 o 
   8   4   2       63.83       63.81     12.01 o 
   9   4   2        1.90       12.43     15.79 o 
  10   4   2        0.42       -0.06     13.63 o 
 -10   5   2        0.11        6.42     17.07 o 
  -9   5   2       10.11       18.92     11.95 o 
  -8   5   2      101.41      117.12     17.23 o 
  -7   5   2       30.20       35.12      7.46 o 
  -6   5   2       15.98       20.19      6.04 o 
  -5   5   2        0.08       12.88      7.49 o 
  -4   5   2      135.23      142.04      8.28 o 
  -3   5   2      100.89       95.61     10.44 o 
  -2   5   2     2096.39     1908.32     50.65 o 
  -1   5   2       33.04       33.64      3.92 o 
   0   5   2      450.98      430.63     12.99 o 
   1   5   2      115.34       94.70      7.23 o 
   2   5   2      180.97      201.36     11.44 o 
   3   5   2      109.93       96.40      9.67 o 
   4   5   2      321.12      275.87     15.69 o 
   5   5   2       46.15       37.02      5.76 o 
   6   5   2       45.90       33.57      6.79 o 
   7   5   2       72.68       94.42     16.78 o 
   8   5   2        6.37       -6.07     10.86 o 
   9   5   2        0.00       14.44     13.33 o 
  10   5   2        6.57       10.63     17.32 o 
 -10   6   2        3.67       31.85     21.39 o 
  -9   6   2        2.55       20.12     16.78 o 
  -8   6   2        7.93       18.96     10.27 o 
  -7   6   2       38.40       51.99     10.93 o 
  -6   6   2       41.39       37.90     12.81 o 
  -5   6   2      310.51      329.71     22.15 o 
  -4   6   2       74.14       98.30     11.04 o 
  -3   6   2       71.73       77.04      8.50 o 
  -2   6   2        3.64       -2.25      3.97 o 
  -1   6   2      508.26      472.37     16.15 o 
   0   6   2        0.50        0.54      4.13 o 
   1   6   2      586.93      630.59     33.33 o 
   2   6   2      150.17      156.70     11.46 o 
   3   6   2       95.16       81.61      8.97 o 
   4   6   2       47.46       40.28      7.77 o 
   5   6   2      337.52      322.53     26.04 o 
   6   6   2       78.63      119.75     22.10 o 
   7   6   2       10.80       20.01     12.06 o 
   8   6   2        3.31       10.65     12.31 o 
   9   6   2        3.50        9.31     18.66 o 
  -9   7   2        2.95       15.92     17.92 o 
  -8   7   2        0.62       18.57     12.61 o 
  -7   7   2        0.91       10.66      8.45 o 
  -6   7   2      104.13      112.11     19.22 o 
  -5   7   2       29.11       33.69     14.33 o 
  -4   7   2      142.44      162.46     15.06 o 
  -3   7   2       22.07       16.40      8.10 o 
  -2   7   2      191.12      197.83     19.79 o 
  -1   7   2      150.83      145.09     11.34 o 
   0   7   2      438.17      374.05     18.44 o 
   1   7   2        0.47        4.78      5.01 o 
   2   7   2      132.78      131.43     13.14 o 
   3   7   2       63.91       85.68     10.99 o 
   4   7   2       60.53       69.49     10.14 o 
   5   7   2        1.89       16.20     14.11 o 
   6   7   2       18.98       15.06     11.37 o 
   7   7   2       18.64       21.13     13.47 o 
   8   7   2        0.29       15.97     13.56 o 
   9   7   2        0.41       13.19     18.02 o 
  -8   8   2        4.74        1.69     20.77 o 
  -7   8   2        5.40        2.99      8.92 o 
  -6   8   2        1.90        8.07      9.08 o 
  -5   8   2       87.71       86.58     12.90 o 
  -4   8   2        0.32        5.28      7.31 o 
  -3   8   2      112.83      124.27     14.36 o 
  -2   8   2        0.93        6.02      6.16 o 
  -1   8   2      115.37      133.30     11.37 o 
   0   8   2       12.83        6.90      5.15 o 
   1   8   2        5.93       27.31     11.12 o 
   2   8   2       67.31       68.14      9.85 o 
   3   8   2      279.52      271.65     20.92 o 
   4   8   2       94.06      105.86     15.03 o 
   5   8   2       21.18       25.38     13.35 o 
   6   8   2        2.36       -6.10     11.23 o 
   7   8   2        1.49      -10.06     12.63 o 
   8   8   2        0.12      -10.34     15.10 o 
  -8   9   2       14.95       -9.64     19.14 o 
  -7   9   2        0.13        9.21     13.10 o 
  -6   9   2        5.79       -2.98      9.37 o 
  -5   9   2        2.92       29.39     16.18 o 
  -4   9   2      131.94      121.97     16.57 o 
  -3   9   2       11.52       15.16      8.78 o 
  -2   9   2      131.09      111.91     12.70 o 
  -1   9   2        4.24        0.24      7.70 o 
   0   9   2       27.88       18.10     10.69 o 
   1   9   2       56.17       59.03     10.35 o 
   2   9   2      123.52       85.41     18.71 o 
   3   9   2        0.76        5.94      7.95 o 
   4   9   2        1.79       16.19      9.88 o 
   5   9   2        1.51      -12.75     12.75 o 
   6   9   2        2.08       14.42     14.11 o 
   7   9   2        0.93       -8.77     14.29 o 
  -7  10   2        9.09       12.73     17.83 o 
  -6  10   2        1.83       15.82     14.47 o 
  -5  10   2        2.64       12.26     12.97 o 
  -4  10   2        3.77       13.55     13.33 o 
  -3  10   2       98.67      129.12     22.29 o 
  -2  10   2       38.00       54.40     22.64 o 
  -1  10   2       33.08       38.58     14.58 o 
   0  10   2        0.82      -11.87     11.87 o 
   1  10   2       94.31       92.54     31.01 o 
   2  10   2       46.82       45.32     15.62 o 
   3  10   2        0.12        5.37      9.14 o 
   4  10   2       19.12       12.89     11.85 o 
   5  10   2        8.07        3.29     10.42 o 
   6  10   2        1.06       13.94     22.94 o 
  -5  11   2        1.26       16.34     17.12 o 
  -4  11   2        9.42        7.93     19.41 o 
  -3  11   2        8.48       29.34     14.85 o 
  -2  11   2        0.25        1.48     11.37 o 
  -1  11   2        0.08      -13.40     13.43 o 
   0  11   2       80.35      127.77     27.33 o 
   1  11   2        0.13       -4.44     12.20 o 
   2  11   2        3.32      -14.18     14.18 o 
   3  11   2        3.84       12.76     17.92 o 
   4  11   2        4.31       32.10     25.87 o 
   5  11   2        5.66       -0.94     16.64 o 
  -3  12   2        6.96       10.18     16.06 o 
  -2  12   2        3.06        8.12     15.46 o 
  -1  12   2       18.10       28.54     19.09 o 
   0  12   2        8.84       29.61     21.33 o 
   1  12   2        8.06       16.54     16.62 o 
   2  12   2       10.22       20.00     20.22 o 
   3  12   2        5.57       38.43     31.39 o 
 -11   0   3        2.36       19.17     30.06 o 
  -9   0   3        0.75       11.99     11.02 o 
  -7   0   3      176.97      171.02     24.06 o 
  -5   0   3       99.15      104.87      8.62 o 
  -3   0   3      312.83      445.70     18.20 o 
  -1   0   3      983.40     1162.95     25.74 o 
   1   0   3      876.96      793.34     29.77 o 
   3   0   3     5009.33     5131.05    190.93 o 
   5   0   3        2.36       17.04     14.26 o 
   7   0   3       76.12       84.19     13.54 o 
   9   0   3        0.98       53.50     34.37 o 
 -11   1   3        1.66      -19.49     19.49 o 
 -10   1   3       28.87       30.25     10.62 o 
  -9   1   3        4.16       13.18      8.18 o 
  -8   1   3       44.09       50.08      8.93 o 
  -7   1   3       23.32       52.62     11.22 o 
  -6   1   3      149.13      153.59     11.26 o 
  -5   1   3      117.57      136.01      8.87 o 
  -4   1   3     1139.97     1044.85     28.80 o 
  -3   1   3     1380.48     1434.53     31.73 o 
  -2   1   3     1365.68     1229.63     14.77 o 
  -1   1   3    13685.27    12805.62    242.48 o 
   0   1   3      191.47      269.58      7.68 o 
   1   1   3     2214.78     1987.12     40.53 o 
   2   1   3     7102.85     6197.49    701.50 o 
   3   1   3      375.27      398.38      9.98 o 
   4   1   3       44.24       39.67      3.60 o 
   5   1   3      344.61      354.58     13.86 o 
   6   1   3       38.88       49.46      5.68 o 
   7   1   3        4.71        2.49     10.25 o 
   8   1   3        3.08       11.30      7.78 o 
   9   1   3        0.90       12.77     11.62 o 
  10   1   3        0.13       -3.72     11.44 o 
 -11   2   3        2.67       12.85     23.15 o 
 -10   2   3        8.26       27.74     12.13 o 
  -9   2   3       12.29       21.83      8.53 o 
  -8   2   3        3.85       10.37      6.26 o 
  -7   2   3       72.53       84.31     11.47 o 
  -6   2   3        4.88       13.26      7.79 o 
  -5   2   3      605.98      669.58     22.80 o 
  -4   2   3        4.49        3.72      3.52 o 
  -3   2   3      389.69      413.62     26.88 o 
  -2   2   3      831.85      857.28     20.66 o 
  -1   2   3     9741.85     8767.58    619.00 o 
   0   2   3     1557.96     1613.67     41.79 o 
   1   2   3     2521.39     2531.42     55.02 o 
   2   2   3      196.51      175.18      7.72 o 
   3   2   3       29.19       46.39      5.61 o 
   4   2   3        1.74        9.76      4.18 o 
   5   2   3      472.17      474.64     18.00 o 
   6   2   3       43.33       46.18     10.87 o 
   7   2   3        0.80       29.18     13.95 o 
   8   2   3        2.01        6.45      8.27 o 
   9   2   3        9.83       29.11     13.53 o 
  10   2   3        4.70       22.88     13.71 o 
 -11   3   3        1.29      -24.96     24.96 o 
 -10   3   3        6.11       24.13     11.08 o 
  -9   3   3        0.23        4.45      7.14 o 
  -8   3   3        0.55        6.60      6.00 o 
  -7   3   3      174.55      183.39     13.37 o 
  -6   3   3        0.11       -3.16      4.19 o 
  -5   3   3       35.08       41.64      6.69 o 
  -4   3   3      903.34      922.53     32.28 o 
  -3   3   3      586.54      611.89     17.31 o 
  -2   3   3      234.00      257.84      8.16 o 
  -1   3   3     2756.35     2759.97     89.29 o 
   0   3   3     1743.51     1975.03     48.11 o 
   1   3   3      637.62      755.90     19.50 o 
   2   3   3       34.80       32.72      3.67 o 
   3   3   3        4.50        6.76      3.14 o 
   4   3   3      702.14      689.46     19.52 o 
   5   3   3      485.84      483.39     24.68 o 
   6   3   3      179.53      183.79     14.31 o 
   7   3   3        7.48       83.79     33.42 o 
   8   3   3        3.12       17.24     10.02 o 
   9   3   3       10.38       28.28     11.38 o 
  10   3   3        0.00       44.25     30.72 o 
 -11   4   3        0.48        4.45     26.38 o 
 -10   4   3        3.96       26.00     19.12 o 
  -9   4   3        2.31       -1.37      6.41 o 
  -8   4   3       42.92       70.79      9.85 o 
  -7   4   3      179.54      182.98     14.94 o 
  -6   4   3        4.63        9.18      4.85 o 
  -5   4   3        5.27        9.46      7.27 o 
  -4   4   3      503.27      473.38     17.48 o 
  -3   4   3      251.67      250.82     12.12 o 
  -2   4   3      345.19      466.37     16.28 o 
  -1   4   3     1702.92     1720.22     46.34 o 
   0   4   3      158.16      161.16      7.53 o 
   1   4   3      195.59      160.61      6.75 o 
   2   4   3     1215.44     1162.67     31.68 o 
   3   4   3      703.27      692.90     20.93 o 
   4   4   3        1.69        3.35      4.89 o 
   5   4   3       72.45       79.19     14.26 o 
   6   4   3        3.51       22.47     11.32 o 
   7   4   3       79.20       85.66     11.54 o 
   8   4   3       69.57       61.59     14.15 o 
   9   4   3        0.61        3.94     10.95 o 
  10   4   3        0.00        8.64     17.07 o 
 -10   5   3        0.72        0.72     14.89 o 
  -9   5   3        1.93       -1.46     20.43 o 
  -8   5   3        1.23       10.25      8.36 o 
  -7   5   3       80.84       89.31     10.15 o 
  -6   5   3       13.88       32.70     10.14 o 
  -5   5   3       53.40       54.29      6.63 o 
  -4   5   3       35.03       41.74      7.28 o 
  -3   5   3      425.36      485.00     17.19 o 
  -2   5   3      545.83      530.65     18.28 o 
  -1   5   3      153.32      154.72      7.61 o 
   0   5   3      242.13      237.76     15.71 o 
   1   5   3      107.73      115.33      5.70 o 
   2   5   3      400.92      377.69     12.52 o 
   3   5   3        1.30        6.98      3.56 o 
   4   5   3       10.05        2.39      4.42 o 
   5   5   3        0.05        7.42      7.56 o 
   6   5   3        0.41       -1.61      5.62 o 
   7   5   3       92.03       94.33     16.73 o 
   8   5   3        0.03       -1.03      9.98 o 
   9   5   3        5.65       11.93     13.50 o 
 -10   6   3       13.45       16.79     18.93 o 
  -9   6   3        3.00       -5.77     14.10 o 
  -8   6   3        1.20        2.99      7.25 o 
  -7   6   3        0.61       -0.42      6.45 o 
  -6   6   3        0.02       10.87     11.40 o 
  -5   6   3        1.06        9.70      7.52 o 
  -4   6   3      673.81      605.18     32.16 o 
  -3   6   3      214.68      185.24     14.13 o 
  -2   6   3       32.03       30.29      3.78 o 
  -1   6   3        1.14        0.80      2.87 o 
   0   6   3      217.11      216.55      9.46 o 
   1   6   3      154.50      161.22      9.68 o 
   2   6   3       17.06       41.77     11.17 o 
   3   6   3        5.75       15.95      5.80 o 
   4   6   3       61.24       82.45     11.01 o 
   5   6   3      194.87      162.15     20.03 o 
   6   6   3       54.43       62.74     17.88 o 
   7   6   3       11.71        8.89     11.07 o 
   8   6   3       12.12       19.28     13.43 o 
   9   6   3        1.40        3.01     13.29 o 
  -9   7   3        9.95       15.58     17.02 o 
  -8   7   3        0.00       -5.04     11.14 o 
  -7   7   3       69.38       60.38     16.39 o 
  -6   7   3       57.17       79.45     13.68 o 
  -5   7   3       19.49       14.36      9.27 o 
  -4   7   3       10.86       12.15      7.17 o 
  -3   7   3        2.98       11.86      6.82 o 
  -2   7   3        5.68        4.35      5.69 o 
  -1   7   3       70.96       72.38      6.26 o 
   0   7   3       14.64       19.27      4.77 o 
   1   7   3      175.85      136.07     14.37 o 
   2   7   3        6.00        9.44      6.45 o 
   3   7   3        3.44       14.79      7.08 o 
   4   7   3       15.05       12.74      7.34 o 
   5   7   3      250.25      241.96     26.86 o 
   6   7   3        3.30       13.41     11.72 o 
   7   7   3        0.60       26.15     16.06 o 
   8   7   3        1.76       29.81     16.07 o 
  -9   8   3        1.43        5.82     18.49 o 
  -8   8   3       14.52       56.85     33.28 o 
  -7   8   3        0.02        3.77      9.23 o 
  -6   8   3       65.67       55.38     13.14 o 
  -5   8   3        8.94       18.62      8.74 o 
  -4   8   3       12.64       20.80     11.48 o 
  -3   8   3        6.12        0.32     11.64 o 
  -2   8   3       81.84      102.63     11.11 o 
  -1   8   3       30.27       37.22     10.27 o 
   0   8   3       88.76       75.02     10.69 o 
   1   8   3       96.93      110.13     13.16 o 
   2   8   3       16.69       26.29      8.00 o 
   3   8   3        0.01        8.78      7.05 o 
   4   8   3       22.62       33.72     14.03 o 
   5   8   3        6.26       21.44     12.29 o 
   6   8   3        6.33        3.20     10.86 o 
   7   8   3        2.01       17.96     14.94 o 
   8   8   3        7.62       17.75     16.63 o 
  -8   9   3        0.43       -6.16     23.49 o 
  -7   9   3       11.96       32.80     39.77 o 
  -6   9   3        0.69        4.28     10.54 o 
  -5   9   3       24.23       44.46     12.13 o 
  -4   9   3       21.65        3.75      8.43 o 
  -3   9   3        3.85        9.48      7.97 o 
  -2   9   3        1.91        4.15      6.54 o 
  -1   9   3        3.52       -1.43      8.79 o 
   0   9   3        8.67       19.04     10.80 o 
   1   9   3       10.99        1.74      5.80 o 
   2   9   3        5.69       15.34      8.14 o 
   3   9   3      108.04       87.96     14.00 o 
   4   9   3        0.53       16.09     11.94 o 
   5   9   3        5.76        3.10     11.07 o 
   6   9   3        4.56       -0.51     13.32 o 
   7   9   3       21.29        1.74     14.04 o 
  -7  10   3        0.00        6.40     22.49 o 
  -6  10   3       12.74       17.63     17.86 o 
  -5  10   3        1.09       31.35     19.90 o 
  -4  10   3       43.38       52.83     13.68 o 
  -3  10   3        0.06       13.14     12.87 o 
  -2  10   3        0.54        6.61     12.78 o 
  -1  10   3        0.33        3.22     10.56 o 
   0  10   3        6.77       19.19     12.21 o 
   1  10   3       48.43       18.06     12.99 o 
   2  10   3       16.82       23.54     13.64 o 
   3  10   3        2.27       17.32      9.80 o 
   4  10   3        7.93       14.31     13.33 o 
   5  10   3        0.04        9.36     13.54 o 
   6  10   3        5.64       14.78     15.93 o 
  -5  11   3        3.21       -1.58     16.14 o 
  -4  11   3        1.64       18.96     16.05 o 
  -3  11   3       11.89       28.73     23.88 o 
  -2  11   3        0.09       18.31     14.41 o 
  -1  11   3        0.49        4.14     12.14 o 
   0  11   3        6.28       28.16     15.93 o 
   1  11   3        0.09       -3.60     12.72 o 
   2  11   3       18.21       23.94     15.87 o 
   3  11   3        0.06       18.84     18.80 o 
   4  11   3        1.60        8.93     22.90 o 
  -3  12   3        1.13       64.29     23.20 o 
  -2  12   3        2.13       35.88     19.01 o 
  -1  12   3       29.44       16.79     18.89 o 
   0  12   3        4.45       -0.07     19.57 o 
   1  12   3        0.00        2.99     14.17 o 
   2  12   3        0.52       11.86     19.41 o 
 -10   0   4       48.16       28.84     25.98 o 
  -8   0   4       87.03      103.44     14.81 o 
  -6   0   4       50.11       61.91     16.72 o 
  -4   0   4      818.40      719.36     25.96 o 
  -2   0   4     7429.48     6498.49    173.35 o 
   0   0   4     5722.56     6089.63    248.53 o 
   2   0   4      450.74      474.64     16.57 o 
   4   0   4      794.36      729.72     32.06 o 
   6   0   4       80.19       86.41     14.83 o 
   8   0   4      152.64      130.27     28.77 o 
  10   0   4        0.36       26.05     22.70 o 
 -11   1   4        9.71       25.92     19.01 o 
 -10   1   4        3.53       11.52     12.07 o 
  -9   1   4        2.88       -2.51      6.06 o 
  -8   1   4        1.83        2.19      7.88 o 
  -7   1   4      266.13      257.75     16.27 o 
  -6   1   4       88.79      103.74      8.79 o 
  -5   1   4      139.81      140.60      7.23 o 
  -4   1   4      588.10      579.43     15.70 o 
  -3   1   4     1268.10     1391.49     39.76 o 
  -2   1   4     1561.77     1589.28     41.24 o 
  -1   1   4      161.64      178.43      5.83 o 
   0   1   4     1836.38     1815.08     45.36 o 
   1   1   4       84.43       79.95      6.20 o 
   2   1   4      251.15      268.42     11.68 o 
   3   1   4        6.73       16.29      7.48 o 
   4   1   4      162.25      144.00     10.19 o 
   5   1   4       15.53        2.78      9.01 o 
   6   1   4       39.27       47.84      9.84 o 
   7   1   4        3.17       17.22      7.85 o 
   8   1   4       16.66       -0.01      8.46 o 
   9   1   4       27.50        0.38     10.13 o 
  10   1   4        2.43       23.12     13.98 o 
 -11   2   4        0.22       17.97     17.76 o 
 -10   2   4        7.87       25.13     10.66 o 
  -9   2   4        3.12       18.04     10.22 o 
  -8   2   4       79.49       88.16     10.19 o 
  -7   2   4       10.08        5.95      4.92 o 
  -6   2   4      448.35      441.33     21.00 o 
  -5   2   4       87.11      106.07      7.71 o 
  -4   2   4      318.30      264.05     10.76 o 
  -3   2   4        8.25        9.51      2.23 o 
  -2   2   4      254.81      215.22      6.43 o 
  -1   2   4       75.89       81.19      6.10 o 
   0   2   4      915.23      848.48     20.78 o 
   1   2   4      694.67      724.98     18.18 o 
   2   2   4      243.58      236.01     10.01 o 
   3   2   4     1416.41     1468.85     52.22 o 
   4   2   4      150.09      123.61     11.28 o 
   5   2   4        9.28       22.63      8.85 o 
   6   2   4      489.55      424.18     30.42 o 
   7   2   4        9.40       -6.75      6.75 o 
   8   2   4       22.57        5.82      7.64 o 
   9   2   4        2.02       -3.70     10.57 o 
  10   2   4       14.63       15.08     13.55 o 
 -11   3   4        0.14        1.03     19.05 o 
 -10   3   4        5.94       13.58     17.50 o 
  -9   3   4       15.97       15.35      8.91 o 
  -8   3   4       20.99       27.81      7.71 o 
  -7   3   4       66.11       70.46      8.72 o 
  -6   3   4        2.50        3.77      5.02 o 
  -5   3   4      290.02      333.37     15.22 o 
  -4   3   4        1.80        3.25      3.23 o 
  -3   3   4     3190.06     2998.58     92.96 o 
  -2   3   4        7.38       10.56      7.07 o 
  -1   3   4       48.55       49.49      4.92 o 
   0   3   4     2381.44     2420.71     63.50 o 
   1   3   4       36.47       37.14      3.47 o 
   2   3   4      273.24      328.01      9.71 o 
   3   3   4      131.81      133.49      8.57 o 
   4   3   4       51.07       59.15      9.26 o 
   5   3   4       55.36       55.90     13.22 o 
   6   3   4       70.74      115.57     12.36 o 
   7   3   4       36.18       35.49      8.70 o 
   8   3   4       14.44       10.43     15.34 o 
   9   3   4       20.29       10.60     11.17 o 
  10   3   4        0.82        6.71     17.04 o 
 -10   4   4       10.97        7.79     12.87 o 
  -9   4   4       56.92       35.30     11.33 o 
  -8   4   4        0.33       -5.26      6.43 o 
  -7   4   4      125.46      114.46     10.59 o 
  -6   4   4      254.20      255.04     16.89 o 
  -5   4   4        7.84        6.45      6.27 o 
  -4   4   4       36.76       50.36      8.29 o 
  -3   4   4       42.42       63.04      4.91 o 
  -2   4   4      201.82      190.51     10.54 o 
  -1   4   4     1720.10     1662.67     53.26 o 
   0   4   4      152.27      140.21      9.42 o 
   1   4   4        3.22        5.13      3.26 o 
   2   4   4      119.20      122.72      6.45 o 
   3   4   4      619.49      674.94     20.61 o 
   4   4   4        0.30        2.71      9.34 o 
   5   4   4       14.33       17.90      6.18 o 
   6   4   4        7.72        2.52      5.84 o 
   7   4   4       12.75       21.81      8.01 o 
   8   4   4       14.95       17.35      9.53 o 
   9   4   4        0.13       -5.42     13.60 o 
 -10   5   4        0.01       12.03     20.02 o 
  -9   5   4       15.91       15.91     11.72 o 
  -8   5   4       14.71       21.04     10.18 o 
  -7   5   4        3.30       11.43      6.21 o 
  -6   5   4       78.80      111.44     12.08 o 
  -5   5   4      258.70      235.34     14.59 o 
  -4   5   4      263.82      311.31     14.71 o 
  -3   5   4        4.34       14.75      8.09 o 
  -2   5   4      792.69      846.46     27.97 o 
  -1   5   4      122.18      140.91      7.43 o 
   0   5   4        1.52        4.12      4.73 o 
   1   5   4        0.85        0.38      2.90 o 
   2   5   4      782.51      808.35     26.57 o 
   3   5   4       27.34       44.44      8.03 o 
   4   5   4      152.44      156.16     11.19 o 
   5   5   4       18.10       15.73      7.93 o 
   6   5   4      130.89      120.20     16.75 o 
   7   5   4        3.06        2.29      8.84 o 
   8   5   4        0.34       -5.17     10.92 o 
   9   5   4        9.34       31.12     18.77 o 
 -10   6   4        2.12       28.89     20.63 o 
  -9   6   4        0.90       34.27     16.57 o 
  -8   6   4       51.43       32.14     12.56 o 
  -7   6   4       40.68       34.34      9.76 o 
  -6   6   4        0.02        4.26      8.25 o 
  -5   6   4      126.65      153.95     14.83 o 
  -4   6   4       53.80       63.45     12.29 o 
  -3   6   4      134.44      129.64     10.12 o 
  -2   6   4      187.79      201.11     10.42 o 
  -1   6   4       11.27       12.23      5.02 o 
   0   6   4        9.38        7.06      5.44 o 
   1   6   4      114.13      127.13      9.49 o 
   2   6   4      158.07      136.93     13.02 o 
   3   6   4      236.96      226.65     15.84 o 
   4   6   4       90.26       86.72     14.74 o 
   5   6   4       67.65      106.78     16.72 o 
   6   6   4        0.09       18.51     11.56 o 
   7   6   4       10.78       10.42     11.49 o 
   8   6   4        7.45       18.69     14.74 o 
   9   6   4        0.23      -12.60     17.35 o 
  -9   7   4        0.02       29.14     35.10 o 
  -8   7   4        2.44       -6.43     13.35 o 
  -7   7   4        6.00       12.91     11.15 o 
  -6   7   4        4.50       -1.69      6.79 o 
  -5   7   4        1.47        8.64      6.80 o 
  -4   7   4       50.89       53.90      9.63 o 
  -3   7   4       10.62        3.07      8.49 o 
  -2   7   4       16.85        7.75      6.71 o 
  -1   7   4        1.36       -1.30      4.52 o 
   0   7   4      572.24      554.25     24.87 o 
   1   7   4        6.37       13.03     13.99 o 
   2   7   4       59.91       80.74      9.69 o 
   3   7   4        2.95       14.49     10.32 o 
   4   7   4       56.07       83.26     15.31 o 
   5   7   4       37.02       36.08     13.48 o 
   6   7   4       23.84       31.27     22.01 o 
   7   7   4        0.80        2.55     11.69 o 
   8   7   4        8.76       11.73     14.55 o 
  -8   8   4        0.18        8.51     16.54 o 
  -7   8   4       12.80       17.97     13.15 o 
  -6   8   4        1.85        7.81      8.82 o 
  -5   8   4        9.58       10.34      8.12 o 
  -4   8   4        5.32        8.93      7.65 o 
  -3   8   4        3.51       13.51      7.52 o 
  -2   8   4        6.75       -0.25      5.89 o 
  -1   8   4      200.90      186.07     11.16 o 
   0   8   4       21.14       15.44      6.09 o 
   1   8   4      338.96      351.77     30.28 o 
   2   8   4        6.42        1.96      7.75 o 
   3   8   4      153.58      137.82     16.21 o 
   4   8   4        0.04        9.95     15.54 o 
   5   8   4       38.59       75.05     18.37 o 
   6   8   4        7.93        3.82     11.50 o 
   7   8   4        1.31       -7.62     13.62 o 
  -8   9   4        0.92       48.50     35.84 o 
  -7   9   4        1.12       -5.76     12.58 o 
  -6   9   4        4.63       10.59     10.14 o 
  -5   9   4       12.45       -2.15      9.92 o 
  -4   9   4        1.99        7.00      8.22 o 
  -3   9   4       55.85       50.07     11.04 o 
  -2   9   4       41.55       50.02     11.55 o 
  -1   9   4       67.56       69.20     15.87 o 
   0   9   4       67.90       77.93     15.92 o 
   1   9   4       15.81       25.72     10.80 o 
   2   9   4       35.13       32.85      9.73 o 
   3   9   4        0.33       -5.41     10.06 o 
   4   9   4       27.50       31.35     30.33 o 
   5   9   4        3.86       -7.38     19.50 o 
   6   9   4       13.08       19.37     15.64 o 
   7   9   4        3.84       23.60     19.20 o 
  -7  10   4        0.34       -9.68     36.56 o 
  -6  10   4        0.00       28.16     16.06 o 
  -5  10   4       12.60       17.81     11.18 o 
  -4  10   4        8.06       19.45     11.74 o 
  -3  10   4       36.35       34.49     14.92 o 
  -2  10   4        9.96       17.40     12.93 o 
  -1  10   4        6.72       -2.64     10.54 o 
   0  10   4       14.20       -0.13      9.76 o 
   1  10   4       21.46        5.67     18.27 o 
   2  10   4        0.15       24.80     13.56 o 
   3  10   4       40.53       51.24     16.42 o 
   4  10   4        0.10       -1.03     10.50 o 
   5  10   4        5.13       -2.11     11.57 o 
  -5  11   4        2.11       29.32     22.38 o 
  -4  11   4        0.10       20.84     16.77 o 
  -3  11   4        0.01      -13.82     14.93 o 
  -2  11   4       28.91       25.08     18.29 o 
  -1  11   4       33.11       34.99     16.76 o 
   0  11   4       15.87       22.02     15.17 o 
   1  11   4        4.42       13.69     14.40 o 
   2  11   4       50.16       80.67     59.42 o 
   3  11   4        0.35       12.14     18.35 o 
   4  11   4       12.44       51.60     26.99 o 
  -3  12   4        1.54       21.70     20.92 o 
  -2  12   4        0.97       18.26     16.28 o 
  -1  12   4        7.02        7.09     17.27 o 
   0  12   4        1.38        8.81     14.47 o 
   1  12   4       11.38        7.13     18.40 o 
   2  12   4        0.23       11.31     25.11 o 
 -11   0   5        0.44       14.49     18.85 o 
  -9   0   5       90.21       99.85     51.34 o 
  -7   0   5        9.30       11.42     11.87 o 
  -5   0   5       42.82       48.73      5.51 o 
  -3   0   5       62.15       94.97      5.37 o 
  -1   0   5     7190.31     6546.98    235.55 o 
   1   0   5      112.27      124.23      6.70 o 
   3   0   5       11.68        5.50     10.00 o 
   5   0   5      584.84      575.93     30.97 o 
   7   0   5      114.52      157.15     29.67 o 
   9   0   5        5.54      -13.61     22.60 o 
 -11   1   5        4.11       20.00     17.82 o 
 -10   1   5        8.64        2.90     11.28 o 
  -9   1   5        4.05       21.27     12.43 o 
  -8   1   5        6.75        0.47      6.31 o 
  -7   1   5       57.87       53.83      7.20 o 
  -6   1   5       46.21       51.57     12.43 o 
  -5   1   5       87.35       73.71      8.99 o 
  -4   1   5      253.85      222.55     10.95 o 
  -3   1   5       62.99       53.52      4.30 o 
  -2   1   5      124.81       90.82      6.47 o 
  -1   1   5      191.37      188.81      8.59 o 
   0   1   5     2239.10     2410.74     66.97 o 
   1   1   5      417.77      402.42     10.90 o 
   2   1   5       50.11       52.71      6.84 o 
   3   1   5      131.48      143.21      9.00 o 
   4   1   5      614.42      598.29     26.80 o 
   5   1   5      109.97      118.09     19.46 o 
   6   1   5       52.48       41.62     15.09 o 
   7   1   5        0.90       23.92      9.37 o 
   8   1   5       28.91       20.91     11.68 o 
   9   1   5        4.31        0.14      9.83 o 
  10   1   5        5.24      -15.06     15.06 o 
 -11   2   5        2.28        7.17     13.75 o 
 -10   2   5        5.93       16.21     13.44 o 
  -9   2   5       21.68       12.57      8.86 o 
  -8   2   5        4.08       15.99     12.48 o 
  -7   2   5       14.99        8.67      4.83 o 
  -6   2   5       43.62       53.88      7.69 o 
  -5   2   5      214.54      234.59     13.42 o 
  -4   2   5      124.73       92.87      4.53 o 
  -3   2   5      701.74      574.31     25.54 o 
  -2   2   5     1310.16     1214.18     28.90 o 
  -1   2   5      221.48      244.07      8.49 o 
   0   2   5      199.27      226.81      7.98 o 
   1   2   5      627.59      618.27     16.59 o 
   2   2   5      572.40      615.42     23.44 o 
   3   2   5     1643.35     1491.84    155.30 o 
   4   2   5      401.06      455.64     27.05 o 
   5   2   5        9.45        4.07      7.62 o 
   6   2   5      105.76      116.03     19.24 o 
   7   2   5      116.46      126.46     14.10 o 
   8   2   5        0.96        5.35     10.32 o 
   9   2   5        1.77       27.36     14.10 o 
  10   2   5        1.32      -13.93     13.93 o 
 -11   3   5        0.61       59.09     29.47 o 
 -10   3   5        9.57        4.13     11.51 o 
  -9   3   5       24.55       14.62      9.47 o 
  -8   3   5       53.90       75.14     19.04 o 
  -7   3   5        2.44        1.15      5.95 o 
  -6   3   5       20.23       39.33      5.98 o 
  -5   3   5        8.50       26.59     10.55 o 
  -4   3   5      595.72      593.46     18.07 o 
  -3   3   5     1427.25     1446.04     40.29 o 
  -2   3   5      106.70      106.22      5.75 o 
  -1   3   5       28.49       45.87      8.73 o 
   0   3   5       10.37        7.11      2.86 o 
   1   3   5     1057.55     1056.37     30.43 o 
   2   3   5     1969.72     1858.03     45.97 o 
   3   3   5      117.11      114.70      8.48 o 
   4   3   5       68.82       62.79      8.05 o 
   5   3   5        8.19       28.18     10.87 o 
   6   3   5       58.23       86.78     15.85 o 
   7   3   5        8.79        2.92      9.16 o 
   8   3   5        9.64       13.64     11.02 o 
   9   3   5       10.24       20.02     12.76 o 
 -10   4   5        1.97       19.05     28.42 o 
  -9   4   5        2.48       13.92      9.12 o 
  -8   4   5        3.04       14.29      8.96 o 
  -7   4   5       34.39       35.77      8.89 o 
  -6   4   5      286.96      286.82     15.21 o 
  -5   4   5       67.86       78.68      8.09 o 
  -4   4   5       83.60       69.78      6.63 o 
  -3   4   5      248.60      259.62     12.63 o 
  -2   4   5       42.21       43.16      6.84 o 
  -1   4   5       17.09       18.27      7.04 o 
   0   4   5        5.20       14.14      4.28 o 
   1   4   5        0.45        9.64      6.19 o 
   2   4   5      506.97      498.78     16.91 o 
   3   4   5        2.07        0.62      9.15 o 
   4   4   5       60.04       56.16      7.66 o 
   5   4   5      286.45      288.00     19.08 o 
   6   4   5       14.56        6.68      7.08 o 
   7   4   5       38.08       47.46     20.18 o 
   8   4   5        4.87        5.10      9.85 o 
   9   4   5        0.09       32.39     19.25 o 
 -10   5   5        1.32       30.64     26.54 o 
  -9   5   5        2.42       -2.48     10.39 o 
  -8   5   5        2.81       27.86     10.82 o 
  -7   5   5      137.12      136.23     14.96 o 
  -6   5   5        3.56       -2.01      5.84 o 
  -5   5   5       55.37       63.42      7.60 o 
  -4   5   5      170.68      206.38     11.44 o 
  -3   5   5      126.56      107.29     10.39 o 
  -2   5   5        5.76        7.17      5.33 o 
  -1   5   5      356.38      316.97     14.64 o 
   0   5   5      602.15      611.99     22.00 o 
   1   5   5      395.87      365.84     15.91 o 
   2   5   5       38.61       35.94      9.18 o 
   3   5   5       72.87      102.17      9.83 o 
   4   5   5      294.08      226.63     19.05 o 
   5   5   5       23.26       17.62      7.02 o 
   6   5   5       14.03       23.45      7.52 o 
   7   5   5        5.87       12.10     11.49 o 
   8   5   5        0.25       12.63     13.25 o 
   9   5   5        1.24       11.62     16.84 o 
 -10   6   5        0.22      -15.76     24.59 o 
  -9   6   5        6.08       19.38     14.24 o 
  -8   6   5        6.31        8.48     10.59 o 
  -7   6   5        4.76       12.76     10.00 o 
  -6   6   5       95.21      109.60     12.59 o 
  -5   6   5       32.75       56.66     17.70 o 
  -4   6   5       88.22      108.66      9.02 o 
  -3   6   5       57.95       54.24      7.99 o 
  -2   6   5      329.73      331.53     15.46 o 
  -1   6   5      233.87      227.35     11.29 o 
   0   6   5      386.57      375.61     17.21 o 
   1   6   5      101.46       99.02      7.79 o 
   2   6   5       68.32       83.34      6.90 o 
   3   6   5      174.27      172.58     13.66 o 
   4   6   5       32.71       77.63     23.06 o 
   5   6   5        0.97       -2.40      8.98 o 
   6   6   5       14.18       21.70     11.95 o 
   7   6   5        0.06        9.47     12.33 o 
   8   6   5        0.66       29.61     15.42 o 
  -9   7   5        5.67       22.11     22.02 o 
  -8   7   5        0.19       -5.15     11.34 o 
  -7   7   5        8.24       19.38     12.24 o 
  -6   7   5        0.76        7.75     11.46 o 
  -5   7   5       38.98       31.09      8.90 o 
  -4   7   5       14.16        7.32      6.83 o 
  -3   7   5      262.50      235.64     14.22 o 
  -2   7   5      111.47      104.61      8.76 o 
  -1   7   5       94.66       94.56      8.47 o 
   0   7   5      182.93      173.45     19.88 o 
   1   7   5      128.94      123.21     12.10 o 
   2   7   5      150.49      149.99     14.50 o 
   3   7   5       11.47       29.79      9.29 o 
   4   7   5       51.13       46.04     14.20 o 
   5   7   5       14.48      -13.27     13.27 o 
   6   7   5        5.76       18.71     15.80 o 
   7   7   5        0.85       10.05     13.77 o 
   8   7   5        8.95       -2.48     13.09 o 
  -8   8   5        1.63       -6.30     12.90 o 
  -7   8   5        5.00       20.87     13.55 o 
  -6   8   5       25.92       19.00      9.57 o 
  -5   8   5       14.33        5.26      7.58 o 
  -4   8   5      261.40      258.14     21.71 o 
  -3   8   5        1.11        1.95      6.84 o 
  -2   8   5      101.27       76.50     10.49 o 
  -1   8   5        2.99       -1.09      4.65 o 
   0   8   5       33.68       56.92     15.77 o 
   1   8   5       49.47       42.41     12.81 o 
   2   8   5       14.56        8.88      6.72 o 
   3   8   5       19.56       25.19     12.71 o 
   4   8   5       14.02       30.00     20.42 o 
   5   8   5       25.41        3.32     10.14 o 
   6   8   5        0.30       19.28     14.71 o 
   7   8   5        1.19       26.81     22.36 o 
  -8   9   5        1.30       -4.91     32.67 o 
  -7   9   5        0.96       11.47     13.48 o 
  -6   9   5        5.07       -9.15     11.88 o 
  -5   9   5       32.33       45.32     12.27 o 
  -4   9   5        4.97        6.30      8.62 o 
  -3   9   5       31.44       32.21      9.62 o 
  -2   9   5        3.22       11.66     10.35 o 
  -1   9   5      171.84      158.57     21.61 o 
   0   9   5       22.64       33.34     11.64 o 
   1   9   5       80.13       61.19     19.69 o 
   2   9   5        3.00        9.51      8.34 o 
   3   9   5        0.22      -10.79     22.03 o 
   4   9   5        0.51       14.73     13.00 o 
   5   9   5        1.34       -5.83     15.19 o 
   6   9   5        0.92       10.28     14.74 o 
  -6  10   5       17.38       17.14     16.20 o 
  -5  10   5        0.09       20.95     14.39 o 
  -4  10   5        0.91        7.36     11.06 o 
  -3  10   5        0.33        9.93     11.35 o 
  -2  10   5       59.63       53.76     16.97 o 
  -1  10   5        2.44       15.73     13.98 o 
   0  10   5       30.35       33.32     13.68 o 
   1  10   5       16.48       10.22     19.91 o 
   2  10   5       15.22        1.40     13.53 o 
   3  10   5        0.14       10.23     11.17 o 
   4  10   5        3.12       15.16     14.01 o 
   5  10   5        2.04       16.70     16.15 o 
  -5  11   5        8.57        7.70     18.75 o 
  -4  11   5        0.48       -3.21     16.69 o 
  -3  11   5       33.63       45.39     19.11 o 
  -2  11   5        1.50       19.48     15.55 o 
  -1  11   5        9.27       28.89     16.36 o 
   0  11   5       11.42       28.70     18.41 o 
   1  11   5        0.54       21.57     14.42 o 
   2  11   5        0.51       -2.03     15.79 o 
   3  11   5       10.25       20.95     19.62 o 
  -2  12   5        2.98        7.44     19.32 o 
  -1  12   5        0.01       -8.61     19.58 o 
   0  12   5        3.68       -7.88     17.89 o 
   1  12   5        0.52       15.90     26.28 o 
 -10   0   6        9.29       63.07     51.06 o 
  -8   0   6       31.45       11.99     14.33 o 
  -6   0   6       80.56       78.47     12.15 o 
  -4   0   6     1246.81     1139.22     44.00 o 
  -2   0   6     1135.23     1314.31     44.94 o 
   0   0   6      145.05      144.85      8.87 o 
   2   0   6     1286.87     1245.86     47.21 o 
   4   0   6       60.05       72.87      7.59 o 
   6   0   6        0.58       18.29     14.16 o 
   8   0   6       18.38        0.31     14.52 o 
 -11   1   6        2.58       -0.76     14.58 o 
 -10   1   6        5.25       16.98     14.61 o 
  -9   1   6        1.90        2.60     10.51 o 
  -8   1   6        4.19       22.14     11.61 o 
  -7   1   6        1.09       -2.60      7.57 o 
  -6   1   6        3.74       13.02      6.90 o 
  -5   1   6      482.42      482.18     20.25 o 
  -4   1   6      707.92      626.76     22.47 o 
  -3   1   6      970.74      937.46     29.95 o 
  -2   1   6      170.08      215.74      8.18 o 
  -1   1   6      981.13      906.60     28.03 o 
   0   1   6      317.93      374.87     16.71 o 
   1   1   6      775.70      711.40     19.98 o 
   2   1   6      395.92      356.18     10.61 o 
   3   1   6      682.59      640.53     26.24 o 
   4   1   6        0.38       10.50      7.38 o 
   5   1   6      174.07      193.77     15.35 o 
   6   1   6        1.00       -1.26      7.45 o 
   7   1   6        0.08       16.32     11.21 o 
   8   1   6        3.09       -4.64     10.60 o 
   9   1   6        0.00       17.58     14.12 o 
 -11   2   6        4.89       27.47     18.01 o 
 -10   2   6        0.00        3.84     12.00 o 
  -9   2   6        7.19        4.14     10.26 o 
  -8   2   6       22.12       21.49      8.98 o 
  -7   2   6       31.34       37.79      9.94 o 
  -6   2   6      136.52      140.98     12.53 o 
  -5   2   6      507.76      486.32     23.02 o 
  -4   2   6      101.45      108.54      8.10 o 
  -3   2   6      489.01      426.98     17.51 o 
  -2   2   6     3677.34     3504.34     93.50 o 
  -1   2   6       20.69       29.86      5.33 o 
   0   2   6     1108.74     1125.72     32.64 o 
   1   2   6      266.96      310.95     10.78 o 
   2   2   6      138.07      145.33     12.68 o 
   3   2   6        8.98        5.87      4.28 o 
   4   2   6      131.61      151.05     11.51 o 
   5   2   6       69.73       70.85      9.66 o 
   6   2   6      112.81      131.70     13.08 o 
   7   2   6       67.84       86.35     16.54 o 
   8   2   6        0.86      -11.39     11.39 o 
   9   2   6        0.01       -2.06     11.02 o 
 -11   3   6        2.95       50.17     30.33 o 
 -10   3   6        0.01        2.27     15.88 o 
  -9   3   6        3.06       11.87     11.38 o 
  -8   3   6       91.64       98.83     14.12 o 
  -7   3   6       34.10       20.30      7.74 o 
  -6   3   6       78.53       83.99     10.56 o 
  -5   3   6      105.35       91.49     11.86 o 
  -4   3   6       37.92       58.71      6.80 o 
  -3   3   6      178.40      151.94     14.03 o 
  -2   3   6       92.35       80.06      5.39 o 
  -1   3   6      108.82      112.37      6.46 o 
   0   3   6      105.07       93.43      6.91 o 
   1   3   6     1881.53     1993.35     61.07 o 
   2   3   6      717.26      690.83     18.37 o 
   3   3   6        0.56       13.04      7.36 o 
   4   3   6      419.19      445.83     24.52 o 
   5   3   6       66.61       63.68      9.49 o 
   6   3   6       16.79       18.77      9.00 o 
   7   3   6        8.13        8.23      7.78 o 
   8   3   6        3.70       18.86     11.87 o 
   9   3   6        0.69        9.28     18.42 o 
 -10   4   6        1.01       17.91     15.77 o 
  -9   4   6        2.29        2.77      8.11 o 
  -8   4   6       10.34       12.44      8.13 o 
  -7   4   6       24.99       39.92      9.06 o 
  -6   4   6        3.13        9.18      5.90 o 
  -5   4   6       62.27       76.86     11.64 o 
  -4   4   6      221.36      234.71     15.35 o 
  -3   4   6      326.98      294.58     13.70 o 
  -2   4   6      266.09      285.87     12.24 o 
  -1   4   6      140.38      131.87      8.93 o 
   0   4   6      652.90      665.54     24.07 o 
   1   4   6       68.44       80.46      6.44 o 
   2   4   6      502.53      496.23     17.59 o 
   3   4   6       71.65       73.03      8.64 o 
   4   4   6       59.97       47.64     12.86 o 
   5   4   6       73.12       57.89     10.84 o 
   6   4   6        0.48        5.80      6.99 o 
   7   4   6        3.93        5.84      7.63 o 
   8   4   6        8.38       11.56     14.72 o 
   9   4   6        1.74        9.17     16.23 o 
 -10   5   6        2.83       23.76     18.14 o 
  -9   5   6        0.23       -3.39     10.96 o 
  -8   5   6       42.36       43.35     13.13 o 
  -7   5   6        2.47       15.35      9.24 o 
  -6   5   6        0.95       -3.47      5.96 o 
  -5   5   6      174.68      168.89     11.37 o 
  -4   5   6       67.52       67.07      9.93 o 
  -3   5   6       43.07       51.44     12.10 o 
  -2   5   6      114.99      125.66     14.98 o 
  -1   5   6       22.09       28.83      5.25 o 
   0   5   6       71.82       84.70      7.62 o 
   1   5   6      116.09      118.14      9.62 o 
   2   5   6       52.01       64.75     11.04 o 
   3   5   6      158.50      141.81     17.41 o 
   4   5   6       41.77       45.44      8.70 o 
   5   5   6        0.18        7.73      6.02 o 
   6   5   6        5.77       19.62      8.22 o 
   7   5   6        9.63       19.50     12.44 o 
   8   5   6        4.71       12.03     15.49 o 
 -10   6   6        2.08      -18.04     26.24 o 
  -9   6   6       17.48       15.37     15.95 o 
  -8   6   6        0.23       15.42     13.07 o 
  -7   6   6       17.24       26.42     19.76 o 
  -6   6   6        4.85       -7.20      7.20 o 
  -5   6   6       68.38       75.57      9.01 o 
  -4   6   6       95.01       97.28      9.71 o 
  -3   6   6       10.94       13.35      8.43 o 
  -2   6   6       19.29       28.35      9.15 o 
  -1   6   6       58.61       56.83      6.72 o 
   0   6   6       33.34       30.34      7.08 o 
   1   6   6       60.62       58.34      8.61 o 
   2   6   6        0.03       -0.19      3.91 o 
   3   6   6       15.90        5.56      7.34 o 
   4   6   6        4.76        4.58     10.13 o 
   5   6   6        9.64       -7.79     10.16 o 
   6   6   6        7.86       38.58     20.01 o 
   7   6   6        5.15        1.15     10.89 o 
   8   6   6        0.17        1.07     18.07 o 
  -9   7   6        0.27       14.52     14.17 o 
  -8   7   6       11.85       13.42     12.83 o 
  -7   7   6        8.22       14.88     12.18 o 
  -6   7   6       87.76       95.68     20.61 o 
  -5   7   6       13.88       18.74      9.67 o 
  -4   7   6       21.58       37.44     17.99 o 
  -3   7   6       17.29       33.32      8.05 o 
  -2   7   6        2.76        6.17      4.88 o 
  -1   7   6      379.71      433.85     25.38 o 
   0   7   6      132.65      137.58     11.48 o 
   1   7   6       22.66       44.56     17.22 o 
   2   7   6       23.64       34.10     12.65 o 
   3   7   6       27.38       32.24     10.82 o 
   4   7   6       59.68       44.05     13.08 o 
   5   7   6        1.72       -3.84     10.69 o 
   6   7   6       20.17       38.85     16.07 o 
   7   7   6        1.68       -5.92     13.14 o 
  -8   8   6        0.74        6.63     12.91 o 
  -7   8   6        5.40       -9.17     13.07 o 
  -6   8   6        0.00       -4.71     10.41 o 
  -5   8   6       54.03       25.16     10.10 o 
  -4   8   6       14.84       33.94     11.82 o 
  -3   8   6        8.32       -1.32      6.33 o 
  -2   8   6        7.80        4.16      6.22 o 
  -1   8   6        3.54        4.99      5.72 o 
   0   8   6        0.88        6.08     10.32 o 
   1   8   6       11.69       -1.00     10.54 o 
   2   8   6        0.34        3.63      6.75 o 
   3   8   6       20.37       28.55     13.02 o 
   4   8   6        7.29       39.32     24.95 o 
   5   8   6        1.72      -12.65     13.25 o 
   6   8   6        0.06       35.66     21.84 o 
   7   8   6       17.92        8.04     15.26 o 
  -7   9   6        0.78       12.51     14.69 o 
  -6   9   6        9.10       22.07     14.67 o 
  -5   9   6        0.10       -2.08     10.55 o 
  -4   9   6       20.92       16.48     11.93 o 
  -3   9   6        1.52        1.63      7.00 o 
  -2   9   6       13.30        5.32      9.64 o 
  -1   9   6       37.85       36.12     15.22 o 
   0   9   6       37.05       28.41      8.65 o 
   1   9   6        0.57       14.70     10.54 o 
   2   9   6        3.20       21.91     12.06 o 
   3   9   6        0.43        2.35     16.68 o 
   4   9   6       11.03       -6.62     12.44 o 
   5   9   6        4.39       -3.69     12.64 o 
   6   9   6       13.18       -8.51     14.67 o 
  -6  10   6        4.40       17.97     24.66 o 
  -5  10   6        5.13       24.76     19.94 o 
  -4  10   6        1.57       11.19     12.85 o 
  -3  10   6       20.96       10.57     12.76 o 
  -2  10   6       10.61       41.43     15.57 o 
  -1  10   6        0.55        6.82     11.24 o 
   0  10   6        2.63        6.22     11.73 o 
   1  10   6        3.22       24.34     17.16 o 
   2  10   6        2.57       32.97     19.16 o 
   3  10   6        1.00       23.20     14.40 o 
   4  10   6        5.07       27.14     17.56 o 
   5  10   6       11.89       24.34     19.15 o 
  -4  11   6        0.84      -14.68     23.40 o 
  -3  11   6        7.33       18.90     14.89 o 
  -2  11   6        0.04       13.40     13.70 o 
  -1  11   6        0.04        9.97     13.67 o 
   0  11   6        2.94       18.43     21.44 o 
   1  11   6        2.34       23.50     27.78 o 
   2  11   6       13.92       -5.09     17.31 o 
   3  11   6       10.66       45.07     26.28 o 
 -11   0   7        0.13        9.15     23.56 o 
  -9   0   7       39.51        9.58     17.13 o 
  -7   0   7      336.04      333.36     43.64 o 
  -5   0   7       34.54       72.17     17.90 o 
  -3   0   7       21.99       17.95      4.38 o 
  -1   0   7      982.65      812.25     33.96 o 
   1   0   7       79.41       57.74      6.74 o 
   3   0   7      249.33      253.41     22.25 o 
   5   0   7      170.52      179.35     28.83 o 
   7   0   7        0.25        1.77     16.19 o 
   9   0   7        1.31       -9.60     19.42 o 
 -11   1   7        1.05       15.91     17.13 o 
 -10   1   7        1.28       15.42     14.91 o 
  -9   1   7       11.56       25.00     13.89 o 
  -8   1   7       94.72       79.56     16.87 o 
  -7   1   7        7.99       12.60      9.87 o 
  -6   1   7      193.00      145.23     13.29 o 
  -5   1   7       12.54       21.66      4.12 o 
  -4   1   7      568.58      525.62     19.97 o 
  -3   1   7     1083.81     1017.66     35.28 o 
  -2   1   7      426.81      437.41     13.85 o 
  -1   1   7       56.88       80.24      5.87 o 
   0   1   7      103.26      130.41      6.97 o 
   1   1   7        4.20        7.08      3.92 o 
   2   1   7        1.72       -1.97      2.22 o 
   3   1   7       13.93       12.62      5.82 o 
   4   1   7        1.80       -2.34      4.42 o 
   5   1   7      283.61      266.59     19.29 o 
   6   1   7       21.74       25.41     10.89 o 
   7   1   7       10.02       15.10     15.54 o 
   8   1   7       25.22       41.59     22.74 o 
   9   1   7        0.75      -11.90     13.89 o 
 -11   2   7       15.31       39.13     19.81 o 
 -10   2   7       14.81       36.12     19.59 o 
  -9   2   7        3.26        8.95     11.68 o 
  -8   2   7        1.15       15.75     11.14 o 
  -7   2   7       49.51       61.26     12.44 o 
  -6   2   7       65.06       70.65      8.68 o 
  -5   2   7      565.79      525.44     23.95 o 
  -4   2   7      175.52      162.66     10.39 o 
  -3   2   7      191.55      158.71     12.30 o 
  -2   2   7      194.55      226.28      9.00 o 
  -1   2   7      679.56      656.17     21.84 o 
   0   2   7      225.48      234.41      9.91 o 
   1   2   7        0.31        1.88      4.73 o 
   2   2   7      488.34      448.82     19.73 o 
   3   2   7        1.82       -4.91      4.91 o 
   4   2   7        8.72       22.51      7.06 o 
   5   2   7       72.37       93.35     11.10 o 
   6   2   7        3.27        4.73      7.17 o 
   7   2   7        6.69       36.22     16.31 o 
   8   2   7        2.17        7.60     10.38 o 
   9   2   7        2.56       12.69     14.25 o 
 -11   3   7        2.51       29.13     41.94 o 
 -10   3   7        8.29       16.93     14.52 o 
  -9   3   7       18.64        4.56     10.61 o 
  -8   3   7       11.60       25.60     15.12 o 
  -7   3   7      168.04      166.57     16.11 o 
  -6   3   7        6.53       -4.48      5.08 o 
  -5   3   7      313.52      296.09     17.82 o 
  -4   3   7     1394.68     1301.28     55.05 o 
  -3   3   7       57.58       60.13      6.48 o 
  -2   3   7       26.85       35.55      6.85 o 
  -1   3   7      312.13      298.97     12.87 o 
   0   3   7       30.82       41.98      5.10 o 
   1   3   7      332.26      358.70     14.15 o 
   2   3   7      103.60       89.60      9.83 o 
   3   3   7       74.15       72.01     12.96 o 
   4   3   7       10.04       -3.29     11.21 o 
   5   3   7       12.01       15.45      8.68 o 
   6   3   7        7.92        5.65      6.95 o 
   7   3   7        3.19        2.78      9.78 o 
   8   3   7       25.27        1.74      9.81 o 
   9   3   7        1.82       17.11     17.90 o 
 -10   4   7        4.84       10.79     16.85 o 
  -9   4   7       48.24       73.44     18.49 o 
  -8   4   7        4.13       22.82     10.04 o 
  -7   4   7       48.00       72.18     10.71 o 
  -6   4   7       13.21       23.79      9.74 o 
  -5   4   7        0.97        8.56      6.21 o 
  -4   4   7      222.33      229.58     15.62 o 
  -3   4   7      169.75      173.24      9.87 o 
  -2   4   7       36.15       37.19      5.07 o 
  -1   4   7      323.54      317.63     17.16 o 
   0   4   7      155.89      171.22     10.25 o 
   1   4   7        7.26       10.99      5.05 o 
   2   4   7      419.70      400.96     24.79 o 
   3   4   7      142.63      150.20     12.42 o 
   4   4   7       15.64       48.77     10.47 o 
   5   4   7        5.48        5.96      8.06 o 
   6   4   7        5.43        6.40      9.25 o 
   7   4   7       12.90        6.06     10.99 o 
   8   4   7        3.62       -3.51     13.88 o 
 -10   5   7        0.13       -7.88     16.26 o 
  -9   5   7        3.12     1231.18    874.19 o 
  -8   5   7       22.64       24.35      9.93 o 
  -7   5   7        0.00       13.65      8.19 o 
  -6   5   7       66.36       66.68     10.79 o 
  -5   5   7        9.87       19.66      9.17 o 
  -4   5   7        0.12       -1.46      4.10 o 
  -3   5   7       28.49       19.86      5.78 o 
  -2   5   7      518.28      503.16     22.19 o 
  -1   5   7      332.64      311.86     15.68 o 
   0   5   7        3.21       -3.95      4.23 o 
   1   5   7       23.15       23.98      8.25 o 
   2   5   7        1.44       19.47      6.14 o 
   3   5   7       20.14       35.61     11.72 o 
   4   5   7        2.40        2.00      5.54 o 
   5   5   7       84.22      107.65     13.15 o 
   6   5   7       20.25       -1.44      9.71 o 
   7   5   7       17.46       18.20     13.10 o 
   8   5   7        0.05       18.18     16.92 o 
  -9   6   7        1.54       31.02     21.02 o 
  -8   6   7        2.11       17.95     12.53 o 
  -7   6   7       12.22       12.04     11.18 o 
  -6   6   7       15.21       23.28     14.60 o 
  -5   6   7       18.08       20.01      7.78 o 
  -4   6   7       20.61       20.85      8.59 o 
  -3   6   7       16.98       28.59     12.17 o 
  -2   6   7      221.99      256.22     17.46 o 
  -1   6   7        0.96        5.01     11.56 o 
   0   6   7      233.48      249.66     15.54 o 
   1   6   7        0.54       -4.45      4.64 o 
   2   6   7      135.23      125.48     12.29 o 
   3   6   7       63.00       77.62     15.62 o 
   4   6   7       78.61       92.05     18.08 o 
   5   6   7        8.62       33.22     20.00 o 
   6   6   7       23.06        5.08     11.37 o 
   7   6   7        1.28       16.95     14.42 o 
   8   6   7        0.10       -3.67     15.18 o 
  -9   7   7        0.01        8.21     15.92 o 
  -8   7   7        1.29       23.22     14.44 o 
  -7   7   7        3.14        2.52     10.24 o 
  -6   7   7       58.05       83.45     21.15 o 
  -5   7   7       14.48       55.80     13.84 o 
  -4   7   7        0.69       -2.26      5.09 o 
  -3   7   7       26.82       33.74      6.46 o 
  -2   7   7       23.38       11.70      5.54 o 
  -1   7   7      229.65      210.68     16.33 o 
   0   7   7        6.15        7.22      6.23 o 
   1   7   7      111.09      103.01     10.35 o 
   2   7   7        0.09        8.75      8.69 o 
   3   7   7       51.56       47.95     14.09 o 
   4   7   7        0.09       -6.88     10.75 o 
   5   7   7       35.22       44.17     15.35 o 
   6   7   7       12.42       24.29     16.38 o 
   7   7   7        1.96        2.68     12.76 o 
  -8   8   7        0.39        8.54     13.59 o 
  -7   8   7        1.58        9.60     12.58 o 
  -6   8   7        1.07       -3.52     10.68 o 
  -5   8   7        1.29       13.43     11.58 o 
  -4   8   7       33.33       25.92      9.22 o 
  -3   8   7       19.36       24.93      9.18 o 
  -2   8   7        0.02        2.78      5.97 o 
  -1   8   7       32.22       21.26      6.80 o 
   0   8   7        7.31       17.84      7.91 o 
   1   8   7       69.69       70.95     12.49 o 
   2   8   7      161.36      179.62     22.64 o 
   3   8   7       47.77       35.67     17.20 o 
   4   8   7       11.52       29.28     14.81 o 
   5   8   7        0.04        4.99     12.58 o 
   6   8   7       10.78       24.67     16.63 o 
  -7   9   7        0.31       26.51     19.65 o 
  -6   9   7        4.53       -4.49     11.45 o 
  -5   9   7        1.40        6.55     10.47 o 
  -4   9   7        6.17       34.06     13.16 o 
  -3   9   7       80.84       82.92     14.12 o 
  -2   9   7        2.51        7.85     10.72 o 
  -1   9   7        8.47       10.33     10.17 o 
   0   9   7        0.10        5.82      9.47 o 
   1   9   7       56.12       53.21     17.83 o 
   2   9   7        2.11       16.10     12.63 o 
   3   9   7       55.53       62.11     26.18 o 
   4   9   7        1.40       -0.68     11.80 o 
   5   9   7       12.45       34.30     26.07 o 
  -6  10   7        0.03       23.47     20.79 o 
  -5  10   7        0.58        5.46     15.08 o 
  -4  10   7        0.96       -3.50     15.22 o 
  -3  10   7        1.48        3.70     11.09 o 
  -2  10   7       40.87       38.40     16.03 o 
  -1  10   7        2.05        8.81     14.21 o 
   0  10   7       53.47       46.27     17.47 o 
   1  10   7       31.24       72.09     24.82 o 
   2  10   7        9.45       -2.32     14.50 o 
   3  10   7        0.07       24.50     15.10 o 
   4  10   7       24.53       66.11     22.29 o 
  -4  11   7        3.08        9.96     18.04 o 
  -3  11   7        0.54       -5.72     16.70 o 
  -2  11   7        0.53       25.39     16.98 o 
  -1  11   7       16.49       15.33     15.76 o 
   0  11   7        2.95        6.34     16.07 o 
   1  11   7        6.45       36.43     22.35 o 
   2  11   7        0.01       -2.97     36.64 o 
 -10   0   8       60.53       46.70     34.18 o 
  -8   0   8       44.18       53.57     21.67 o 
  -6   0   8      434.07      364.52     42.81 o 
  -4   0   8        0.48       -4.00      8.91 o 
  -2   0   8        5.15       -2.90      3.94 o 
   0   0   8      267.42      237.51     15.55 o 
   2   0   8      911.99      786.03     41.98 o 
   4   0   8       28.01       15.48     13.40 o 
   6   0   8      250.54      328.34     45.05 o 
   8   0   8        0.45        4.89     18.36 o 
 -11   1   8        6.22       11.78     16.39 o 
 -10   1   8        1.65        0.31     12.39 o 
  -9   1   8       14.50       14.75     13.39 o 
  -8   1   8       22.53       45.60     14.45 o 
  -7   1   8       16.90       12.60     10.00 o 
  -6   1   8      112.06      123.97     17.00 o 
  -5   1   8       18.16       12.77      4.52 o 
  -4   1   8      443.24      403.29     25.46 o 
  -3   1   8       39.99       42.63      5.48 o 
  -2   1   8      319.65      280.98     14.48 o 
  -1   1   8      177.25      178.61     10.40 o 
   0   1   8      141.78      169.47      9.38 o 
   1   1   8      145.60      145.16      7.94 o 
   2   1   8      184.70      169.41      9.22 o 
   3   1   8      483.40      479.11     24.85 o 
   4   1   8      224.24      251.14     17.54 o 
   5   1   8        9.35       26.20     10.90 o 
   6   1   8        8.31       18.28     10.99 o 
   7   1   8       13.75       21.85     12.01 o 
   8   1   8        0.84       52.73     18.90 o 
   9   1   8       12.49       -5.84     14.01 o 
 -11   2   8        1.09       54.40     35.95 o 
 -10   2   8        0.09       13.81     14.86 o 
  -9   2   8        8.73       15.17     13.53 o 
  -8   2   8      135.07      165.18     23.60 o 
  -7   2   8       81.29       77.52     14.66 o 
  -6   2   8        0.25       15.08      5.71 o 
  -5   2   8       31.81       50.84      9.97 o 
  -4   2   8       91.67      111.59      9.16 o 
  -3   2   8       29.82       39.15      5.70 o 
  -2   2   8      104.68      131.10      8.59 o 
  -1   2   8        0.74       13.45      8.40 o 
   0   2   8       44.13       42.57      7.35 o 
   1   2   8      437.78      414.31     16.22 o 
   2   2   8       38.64       50.11      7.49 o 
   3   2   8       53.01       99.62     13.08 o 
   4   2   8      225.21      241.81     17.22 o 
   5   2   8       21.74       31.17     11.57 o 
   6   2   8       61.83       93.26     16.06 o 
   7   2   8        3.72        4.11     10.41 o 
   8   2   8        3.85       17.43     14.08 o 
 -10   3   8        1.62        6.49     15.14 o 
  -9   3   8        9.68       12.76     12.87 o 
  -8   3   8       16.48       35.57     13.91 o 
  -7   3   8       13.03       42.49     16.07 o 
  -6   3   8       17.02        9.81      6.48 o 
  -5   3   8       33.30       59.95      9.20 o 
  -4   3   8        2.26        1.45      5.32 o 
  -3   3   8      168.27      148.57     13.04 o 
  -2   3   8      268.74      262.96     12.31 o 
  -1   3   8      359.10      379.80     16.44 o 
   0   3   8      123.80      134.65     11.31 o 
   1   3   8      214.99      195.61     10.59 o 
   2   3   8       13.31       -0.21      6.65 o 
   3   3   8       35.96       42.14     10.11 o 
   4   3   8       24.79       38.34      8.88 o 
   5   3   8      156.74      132.63     18.60 o 
   6   3   8        5.00       -7.99     11.78 o 
   7   3   8       13.22        2.68      9.48 o 
   8   3   8        0.29        8.36     23.01 o 
 -10   4   8       10.79       22.96     22.40 o 
  -9   4   8        0.05       16.78     13.82 o 
  -8   4   8        0.94       -5.74      8.36 o 
  -7   4   8       39.36       27.78      8.89 o 
  -6   4   8       43.61       49.41     13.86 o 
  -5   4   8       41.09       51.05      9.14 o 
  -4   4   8       13.12       21.57      9.84 o 
  -3   4   8      138.36      146.85      8.99 o 
  -2   4   8      353.15      346.00     16.65 o 
  -1   4   8      659.60      601.45     30.07 o 
   0   4   8        1.35        8.72      7.42 o 
   1   4   8      123.61      139.71      9.67 o 
   2   4   8      253.11      225.54     16.63 o 
   3   4   8      122.39      147.15     13.99 o 
   4   4   8        5.79       15.96     13.87 o 
   5   4   8        5.62       29.05     14.23 o 
   6   4   8       18.04       22.78      9.20 o 
   7   4   8        6.55       30.36     13.57 o 
   8   4   8        9.01        3.48     15.19 o 
 -10   5   8        1.08      -18.68     19.43 o 
  -9   5   8        0.11       -6.75     14.69 o 
  -8   5   8        2.67        6.98      8.38 o 
  -7   5   8        2.90        1.63      8.18 o 
  -6   5   8       23.99       21.87      8.47 o 
  -5   5   8       12.56       20.30     12.39 o 
  -4   5   8      384.21      389.80     25.41 o 
  -3   5   8       59.74       66.40      7.38 o 
  -2   5   8        6.08       10.68      5.26 o 
  -1   5   8       35.47       43.06      6.85 o 
   0   5   8      626.50      617.96     37.18 o 
   1   5   8       16.43       18.79      6.35 o 
   2   5   8        4.68       12.12      6.54 o 
   3   5   8       32.32       43.29     10.70 o 
   4   5   8       26.47       16.09      7.97 o 
   5   5   8        4.17        6.17      7.38 o 
   6   5   8        1.03       -1.74      9.72 o 
   7   5   8       12.76       14.41     16.19 o 
   8   5   8        0.03       24.47     23.85 o 
  -9   6   8        0.27       15.02     19.01 o 
  -8   6   8        6.24       12.07     14.24 o 
  -7   6   8       14.18       17.84     14.24 o 
  -6   6   8        0.31       17.61     12.15 o 
  -5   6   8       88.88       91.11     22.75 o 
  -4   6   8       12.53       15.57     11.14 o 
  -3   6   8      299.03      242.61     20.91 o 
  -2   6   8       91.47       85.85      8.65 o 
  -1   6   8       46.11       60.74      8.49 o 
   0   6   8       64.46       72.48      8.88 o 
   1   6   8      186.87      209.32     15.55 o 
   2   6   8        1.14        9.12      9.26 o 
   3   6   8       46.59       27.21      8.07 o 
   4   6   8      111.94       97.18     17.66 o 
   5   6   8        0.75        0.61      9.41 o 
   6   6   8        1.79       11.15     14.58 o 
   7   6   8        1.61        0.93     14.61 o 
  -9   7   8        3.05        5.52     16.72 o 
  -8   7   8        7.39       19.07     14.12 o 
  -7   7   8        0.23      -12.90     12.90 o 
  -6   7   8       19.22       20.66     11.89 o 
  -5   7   8        0.32       -8.18      9.50 o 
  -4   7   8       25.26       35.96     10.86 o 
  -3   7   8       16.86       15.74      5.87 o 
  -2   7   8      265.34      283.91     20.70 o 
  -1   7   8       29.04       42.37     14.23 o 
   0   7   8       45.50       52.56      8.12 o 
   1   7   8       85.05       54.85      8.55 o 
   2   7   8       32.08       49.40     17.08 o 
   3   7   8        1.76       -4.74     10.06 o 
   4   7   8        0.08        4.15      9.60 o 
   5   7   8        6.59       14.20     13.01 o 
   6   7   8        0.28       22.69     16.36 o 
  -8   8   8        0.85       25.13     19.09 o 
  -7   8   8       16.74        6.04     12.60 o 
  -6   8   8        6.89       16.78     14.25 o 
  -5   8   8       25.08       18.27     13.53 o 
  -4   8   8        1.62       -9.92      9.92 o 
  -3   8   8       46.20       46.41     15.23 o 
  -2   8   8        7.95       -6.24      6.24 o 
  -1   8   8      252.74      279.69     19.60 o 
   0   8   8       15.68       21.64      9.35 o 
   1   8   8       28.44       30.56      9.77 o 
   2   8   8        1.05       21.62     12.30 o 
   3   8   8       18.22       27.39     14.18 o 
   4   8   8        1.93       16.20     13.49 o 
   5   8   8        0.31       26.03     21.15 o 
   6   8   8        0.24       15.52     16.35 o 
  -7   9   8        0.96       -8.86     13.84 o 
  -6   9   8        4.50      -11.48     13.38 o 
  -5   9   8        2.63        2.12     14.27 o 
  -4   9   8       30.11       12.92     12.01 o 
  -3   9   8        1.73        2.17      7.74 o 
  -2   9   8       18.73       28.73     20.31 o 
  -1   9   8        4.14       24.14     12.03 o 
   0   9   8       40.91       35.61     11.65 o 
   1   9   8       12.97       20.78     16.47 o 
   2   9   8        5.21       17.69     17.41 o 
   3   9   8        1.72       15.54     13.95 o 
   4   9   8        0.02       17.01     15.51 o 
   5   9   8        2.08       -7.74     15.02 o 
  -5  10   8       21.97       46.36     22.24 o 
  -4  10   8        0.04       12.49     17.54 o 
  -3  10   8        9.73       17.49     17.83 o 
  -2  10   8        1.24        9.26     11.68 o 
  -1  10   8        6.77       25.96     14.83 o 
   0  10   8        0.59       12.51     15.64 o 
   1  10   8       19.23       15.65     17.11 o 
   2  10   8        0.30       13.69     19.09 o 
   3  10   8        1.84        4.12     22.93 o 
  -3  11   8        4.17       15.86     22.49 o 
  -2  11   8       26.30       47.80     26.03 o 
  -1  11   8        0.93      -20.48     20.48 o 
   0  11   8        8.35        4.11     16.57 o 
   1  11   8        0.66       -2.31     35.67 o 
 -11   0   9        2.10       29.55     32.04 o 
  -9   0   9       15.12       20.76     26.45 o 
  -7   0   9        1.40       23.36     14.73 o 
  -5   0   9      215.08      196.89     29.37 o 
  -3   0   9      245.46      207.17     12.08 o 
  -1   0   9     1267.18     1266.41     82.87 o 
   1   0   9      299.23      305.19     19.72 o 
   3   0   9        0.12        3.50      5.51 o 
   5   0   9      176.05      150.44     31.68 o 
   7   0   9        4.06        0.08     14.55 o 
 -11   1   9        0.28        5.18     15.29 o 
 -10   1   9        0.90       -2.07     12.72 o 
  -9   1   9        1.83        8.83     12.46 o 
  -8   1   9        0.02       12.78     11.56 o 
  -7   1   9       36.26       33.38     20.10 o 
  -6   1   9       82.67       92.65     15.75 o 
  -5   1   9      275.73      302.50     25.48 o 
  -4   1   9      154.02      147.68     18.70 o 
  -3   1   9      173.98      132.70     12.50 o 
  -2   1   9      156.09      157.38      9.32 o 
  -1   1   9      153.06      157.07     14.39 o 
   0   1   9      906.18      879.69     33.16 o 
   1   1   9      177.51      176.27     10.31 o 
   2   1   9       79.00       61.65      8.15 o 
   3   1   9       35.38       57.12      9.20 o 
   4   1   9      209.00      227.44     24.22 o 
   5   1   9        0.36       11.84     14.27 o 
   6   1   9        0.37       -4.69      9.94 o 
   7   1   9        0.17        2.75     11.24 o 
   8   1   9        0.21       -8.10     14.09 o 
 -10   2   9        0.43       32.41     17.98 o 
  -9   2   9        2.05      -12.62     12.62 o 
  -8   2   9        0.01        1.23     10.49 o 
  -7   2   9       92.14       81.36     16.24 o 
  -6   2   9       27.19       19.01      9.86 o 
  -5   2   9       63.23       59.95      8.22 o 
  -4   2   9       29.31       37.94     13.48 o 
  -3   2   9     1132.90      966.97     43.49 o 
  -2   2   9      105.19      119.60      9.49 o 
  -1   2   9       88.44       84.92      7.12 o 
   0   2   9       65.13       65.64      8.71 o 
   1   2   9      570.31      496.90     20.11 o 
   2   2   9       62.20       55.22      8.47 o 
   3   2   9      126.97      101.54     11.32 o 
   4   2   9        3.78       -2.11      6.20 o 
   5   2   9        3.65       17.22      9.88 o 
   6   2   9        2.38       25.15     15.36 o 
   7   2   9       32.76       40.87     14.64 o 
   8   2   9        3.84       22.87     16.11 o 
 -10   3   9        1.09        9.66     14.52 o 
  -9   3   9       23.24       21.01     14.80 o 
  -8   3   9        7.29        8.74     11.42 o 
  -7   3   9        0.16        3.86      8.53 o 
  -6   3   9      106.22      116.20     16.17 o 
  -5   3   9       87.68       92.14     10.79 o 
  -4   3   9      215.85      269.72     18.69 o 
  -3   3   9      109.49      103.38     10.86 o 
  -2   3   9      119.43      125.88     13.20 o 
  -1   3   9      188.93      205.31     12.46 o 
   0   3   9      158.35      195.67     12.16 o 
   1   3   9      221.33      191.43     11.75 o 
   2   3   9      299.31      338.76     21.97 o 
   3   3   9      118.96      116.09     12.93 o 
   4   3   9       23.44       34.70     21.04 o 
   5   3   9        4.82        3.96      7.33 o 
   6   3   9        1.85        7.36     20.10 o 
   7   3   9        3.26        7.44     10.63 o 
   8   3   9        0.54       40.71     21.14 o 
 -10   4   9       13.48        5.66     17.17 o 
  -9   4   9        0.04        1.19     11.60 o 
  -8   4   9        0.42       16.62     12.75 o 
  -7   4   9        7.25        1.93      8.32 o 
  -6   4   9      102.12      105.84     18.90 o 
  -5   4   9      260.58      238.95     23.33 o 
  -4   4   9        0.03        8.49      9.65 o 
  -3   4   9       24.98       26.74      9.74 o 
  -2   4   9        1.36        4.12      4.65 o 
  -1   4   9      185.78      156.13     11.20 o 
   0   4   9        0.02        3.36      4.71 o 
   1   4   9        3.70        6.98      6.70 o 
   2   4   9        1.60        2.19      7.77 o 
   3   4   9      194.97      222.59     19.03 o 
   4   4   9        0.08       -2.53      8.01 o 
   5   4   9       36.02       32.18     11.18 o 
   6   4   9       17.10       34.37     12.56 o 
   7   4   9        2.45       -4.39     14.03 o 
 -10   5   9        0.63        4.41     26.51 o 
  -9   5   9       10.92       16.40     17.96 o 
  -8   5   9        0.42        2.27     10.65 o 
  -7   5   9       32.31       54.44     12.14 o 
  -6   5   9        5.46       22.68     13.50 o 
  -5   5   9       57.69       52.68     12.33 o 
  -4   5   9       21.48       30.08     15.00 o 
  -3   5   9       40.89       53.66      7.60 o 
  -2   5   9      102.30      101.35     10.19 o 
  -1   5   9       98.36       87.07     14.70 o 
   0   5   9      103.08      100.83     10.34 o 
   1   5   9        1.23        6.50      5.36 o 
   2   5   9       57.16       69.47     11.04 o 
   3   5   9       43.85       66.72     22.97 o 
   4   5   9        1.51        4.90      7.37 o 
   5   5   9       29.70       18.37      9.41 o 
   6   5   9        6.08       14.79     15.60 o 
   7   5   9       12.54       24.54     23.71 o 
  -9   6   9        0.12       -3.12     15.39 o 
  -8   6   9       15.09       26.04     26.47 o 
  -7   6   9       11.19       -8.95      9.36 o 
  -6   6   9       30.35       21.74      9.93 o 
  -5   6   9        0.70       17.77      8.92 o 
  -4   6   9       12.89        8.22      7.17 o 
  -3   6   9       53.11       92.91     10.58 o 
  -2   6   9      180.86      189.03     13.71 o 
  -1   6   9       77.25      100.46     10.44 o 
   0   6   9       36.21       58.74      9.44 o 
   1   6   9      103.30      110.57     11.27 o 
   2   6   9       18.97       29.76      8.80 o 
   3   6   9        8.97       16.07      8.28 o 
   4   6   9        5.94       -2.48      9.57 o 
   5   6   9        1.21       17.11     14.61 o 
   6   6   9        9.09        2.85     11.98 o 
   7   6   9        0.07       10.65     17.24 o 
  -8   7   9        4.00        4.21     14.89 o 
  -7   7   9       20.40       32.53     17.06 o 
  -6   7   9        0.16        4.83     10.29 o 
  -5   7   9        2.81        8.63      8.74 o 
  -4   7   9        2.11       -3.56      7.14 o 
  -3   7   9       42.58       62.47      9.83 o 
  -2   7   9        4.66        2.45      7.65 o 
  -1   7   9       17.52       13.83      6.66 o 
   0   7   9        2.31       -3.73      5.70 o 
   1   7   9       11.75        8.70      7.85 o 
   2   7   9        0.10        2.31      9.91 o 
   3   7   9       27.67       17.57     12.65 o 
   4   7   9        0.81       16.23     13.01 o 
   5   7   9        3.08       -2.28     10.98 o 
   6   7   9        0.33       12.15     14.91 o 
  -7   8   9        3.31        6.12     12.20 o 
  -6   8   9       15.75       26.88     16.26 o 
  -5   8   9       12.70       19.43     12.25 o 
  -4   8   9       52.30       45.84     20.23 o 
  -3   8   9        0.79        3.90      9.70 o 
  -2   8   9        5.42        6.53      8.84 o 
  -1   8   9        0.01       -0.46      5.98 o 
   0   8   9        4.23       16.97      9.98 o 
   1   8   9        0.41        4.01      9.69 o 
   2   8   9        1.33       -2.71     11.28 o 
   3   8   9        1.30        8.54     14.38 o 
   4   8   9       15.16        7.92     13.15 o 
   5   8   9        0.20        5.90     14.36 o 
  -6   9   9        1.67       10.57     13.93 o 
  -5   9   9       12.26       33.77     15.09 o 
  -4   9   9        2.06      -12.19     12.19 o 
  -3   9   9        9.12        7.01     14.15 o 
  -2   9   9       23.93        6.75     10.38 o 
  -1   9   9       18.65       12.27     11.87 o 
   0   9   9        5.77        6.89     10.69 o 
   1   9   9       11.65        7.83     12.11 o 
   2   9   9        0.81       24.58     14.87 o 
   3   9   9        3.97        6.80     13.83 o 
   4   9   9        4.46       20.27     17.33 o 
  -5  10   9        0.04      -17.71     18.29 o 
  -4  10   9        1.27       16.18     18.32 o 
  -3  10   9        8.07        7.88     17.21 o 
  -2  10   9        1.16        2.19     16.51 o 
  -1  10   9        1.71       61.39     37.59 o 
   0  10   9        0.31        4.41     16.67 o 
   1  10   9       11.90        8.97     21.96 o 
   2  10   9       14.93       -5.15     17.89 o 
 -10   0  10        7.77       -7.63     21.40 o 
  -8   0  10       13.13       25.34     22.22 o 
  -6   0  10      216.13      248.21     43.09 o 
  -4   0  10       28.30       25.68     15.08 o 
  -2   0  10      403.53      415.60     29.06 o 
   0   0  10        5.10       23.96     22.05 o 
   2   0  10      125.58      103.49     20.05 o 
   4   0  10      202.92      231.88     36.50 o 
   6   0  10        1.25       25.21     19.70 o 
   8   0  10        1.36       17.37     24.46 o 
 -10   1  10        8.18        6.76     15.96 o 
  -9   1  10       27.58       13.53     13.28 o 
  -8   1  10        9.38       26.82     14.05 o 
  -7   1  10        1.27       16.80     14.05 o 
  -6   1  10       16.24       28.93     11.37 o 
  -5   1  10      599.16      572.36     42.81 o 
  -4   1  10        5.19      -10.02     10.13 o 
  -3   1  10      145.20      165.78     16.94 o 
  -2   1  10       44.58       47.55      6.26 o 
  -1   1  10       36.57       51.39      6.75 o 
   0   1  10      152.11      148.74     13.04 o 
   1   1  10       47.87       49.47      6.23 o 
   2   1  10       69.59       63.09      6.34 o 
   3   1  10        1.00        3.59      7.21 o 
   4   1  10       88.69      110.05     17.63 o 
   5   1  10        6.84       21.86     12.58 o 
   6   1  10        6.01       37.51     16.22 o 
   7   1  10       38.94       25.85     16.18 o 
   8   1  10        7.82       15.21     16.41 o 
 -10   2  10        1.85       22.04     16.96 o 
  -9   2  10        0.38        7.85     13.24 o 
  -8   2  10       91.90      101.88     20.97 o 
  -7   2  10        3.78        2.03     16.21 o 
  -6   2  10        8.50        4.90      9.49 o 
  -5   2  10       27.01       29.87     10.71 o 
  -4   2  10      129.19      125.64     11.55 o 
  -3   2  10      109.07      103.98     10.55 o 
  -2   2  10      203.14      214.67     17.30 o 
  -1   2  10      106.64      115.48     10.37 o 
   0   2  10       67.17       81.44      8.31 o 
   1   2  10       21.71       18.03     11.86 o 
   2   2  10        6.86       14.40      7.51 o 
   3   2  10       21.43       31.74      8.47 o 
   4   2  10        3.60        1.58      6.13 o 
   5   2  10        2.16       37.68     27.12 o 
   6   2  10        6.44       19.10     13.37 o 
   7   2  10        1.20       25.26     14.85 o 
 -10   3  10        0.99       -9.85     13.91 o 
  -9   3  10        0.70        8.91     13.36 o 
  -8   3  10        9.04       26.05     14.38 o 
  -7   3  10      140.41      141.55     22.51 o 
  -6   3  10       12.20       35.20     19.41 o 
  -5   3  10        3.83       20.77     12.61 o 
  -4   3  10        8.65        5.45      6.54 o 
  -3   3  10       93.73      109.68     14.65 o 
  -2   3  10       47.63       38.21      8.34 o 
  -1   3  10      141.48      108.04      9.75 o 
   0   3  10        1.02        3.38      6.17 o 
   1   3  10        1.14        5.31      4.49 o 
   2   3  10      116.99      122.68     13.73 o 
   3   3  10        0.04       -2.19      7.37 o 
   4   3  10        2.67       -3.17      6.77 o 
   5   3  10       26.67       34.43     16.55 o 
   6   3  10       34.53       64.33     17.38 o 
   7   3  10        0.25       -2.73     11.58 o 
 -10   4  10        8.54       -8.75     17.27 o 
  -9   4  10        2.13        4.16     12.68 o 
  -8   4  10        0.32        2.14     12.42 o 
  -7   4  10        0.11       19.66     12.75 o 
  -6   4  10      123.80      115.79     13.76 o 
  -5   4  10        5.33       -0.39      6.14 o 
  -4   4  10        0.04       -3.96      7.04 o 
  -3   4  10        3.05       -1.78      7.52 o 
  -2   4  10      233.28      237.48     15.00 o 
  -1   4  10       12.23       29.60     10.53 o 
   0   4  10       15.46       29.68      6.71 o 
   1   4  10      530.99      497.69     24.32 o 
   2   4  10        9.74       15.49      8.99 o 
   3   4  10       20.26       11.70      8.62 o 
   4   4  10       23.29       18.10      8.58 o 
   5   4  10       19.53       23.71      9.80 o 
   6   4  10        5.95        7.37     10.11 o 
   7   4  10        0.30        3.24     14.76 o 
  -9   5  10       14.35       14.34     17.64 o 
  -8   5  10        4.55       19.30     13.84 o 
  -7   5  10        2.44        9.47     11.65 o 
  -6   5  10        2.99       19.85     15.78 o 
  -5   5  10       67.92       99.04     18.52 o 
  -4   5  10        0.42       35.07     17.66 o 
  -3   5  10        5.09       21.13      8.70 o 
  -2   5  10      108.78      112.59     11.08 o 
  -1   5  10        5.32        7.92      7.11 o 
   0   5  10      159.87      175.00     13.84 o 
   1   5  10       47.50       76.52     16.47 o 
   2   5  10        0.18        7.89      7.97 o 
   3   5  10        0.87       16.86      9.73 o 
   4   5  10       85.09       92.23     15.18 o 
   5   5  10        4.74       11.47      9.52 o 
   6   5  10        0.10        4.40     14.13 o 
   7   5  10        0.27        3.09     20.81 o 
  -9   6  10        0.39       14.06     19.68 o 
  -8   6  10        9.07       -0.95     19.45 o 
  -7   6  10        4.90        6.79      9.58 o 
  -6   6  10        4.67       17.77     16.67 o 
  -5   6  10        0.02        5.06      8.39 o 
  -4   6  10      150.10      186.68     19.58 o 
  -3   6  10       55.64       45.30     11.19 o 
  -2   6  10       56.22       76.36      9.76 o 
  -1   6  10        5.59       11.89      7.68 o 
   0   6  10       22.80        9.04      6.42 o 
   1   6  10      134.02      128.77     15.60 o 
   2   6  10       28.39       12.24      8.32 o 
   3   6  10       30.87       29.91     13.83 o 
   4   6  10        0.34        5.83     11.58 o 
   5   6  10        9.78        5.25     11.13 o 
   6   6  10        0.26        1.81     14.54 o 
  -8   7  10        2.11       20.75     23.56 o 
  -7   7  10        3.40       24.17     16.18 o 
  -6   7  10        0.04       -2.12     18.76 o 
  -5   7  10        0.91        3.62      8.60 o 
  -4   7  10        5.91        6.25     10.99 o 
  -3   7  10       22.92       41.39     13.40 o 
  -2   7  10       53.56       43.83      8.72 o 
  -1   7  10       15.83       12.41      7.72 o 
   0   7  10        5.03       19.78      9.03 o 
   1   7  10       17.10       21.03      9.36 o 
   2   7  10       95.50       77.75     23.54 o 
   3   7  10        0.43       43.45     26.59 o 
   4   7  10       23.52        1.41     18.94 o 
   5   7  10        0.05       24.67     16.17 o 
  -7   8  10        2.02        1.02     16.08 o 
  -6   8  10        4.12       14.57     14.80 o 
  -5   8  10       11.54       16.28     12.57 o 
  -4   8  10       10.79       10.48     13.08 o 
  -3   8  10        1.19       13.84      9.53 o 
  -2   8  10       10.51       15.83      7.77 o 
  -1   8  10       98.48      124.51     14.48 o 
   0   8  10       19.34       24.51     15.37 o 
   1   8  10       21.63       19.89     13.57 o 
   2   8  10        0.17       10.57     12.86 o 
   3   8  10       24.04        8.16     13.14 o 
   4   8  10        0.32       29.06     17.04 o 
  -6   9  10        0.30        6.02     18.45 o 
  -5   9  10        4.48       28.17     18.26 o 
  -4   9  10       12.09       10.17     12.80 o 
  -3   9  10        7.48       -1.48     12.94 o 
  -2   9  10       12.41        6.84     13.72 o 
  -1   9  10        2.61        8.35     10.56 o 
   0   9  10       53.30       56.15     27.01 o 
   1   9  10        0.12        9.61     13.47 o 
   2   9  10        1.23        6.85     13.82 o 
   3   9  10        0.15       22.33     17.24 o 
  -4  10  10        5.44       21.52     19.62 o 
  -3  10  10        6.71       15.33     18.98 o 
  -2  10  10        9.11        8.31     14.66 o 
  -1  10  10        6.90       -4.76     23.73 o 
   0  10  10        2.01       -3.20     17.56 o 
   1  10  10       11.11       32.23     23.27 o 
  -9   0  11        6.97       -1.55     17.15 o 
  -7   0  11      126.66      115.38     30.05 o 
  -5   0  11       84.39      110.59     24.06 o 
  -3   0  11       17.11       11.10      6.72 o 
  -1   0  11        0.08       -1.75      5.88 o 
   1   0  11       70.23       63.28     10.14 o 
   3   0  11       26.51       23.07     16.66 o 
   5   0  11       78.56       89.67     28.86 o 
   7   0  11        7.15       25.48     24.36 o 
 -10   1  11        5.63        4.30     18.57 o 
  -9   1  11       14.19        7.76     14.75 o 
  -8   1  11       14.91       18.19     13.60 o 
  -7   1  11       22.83       24.51     13.07 o 
  -6   1  11        0.31       39.76     13.42 o 
  -5   1  11       71.95      107.12     17.86 o 
  -4   1  11       68.16       91.62     16.19 o 
  -3   1  11       10.61        6.36      5.71 o 
  -2   1  11      103.45       89.29      8.55 o 
  -1   1  11       16.04       17.58      6.60 o 
   0   1  11       35.80       47.40     10.15 o 
   1   1  11       35.21       29.89      8.34 o 
   2   1  11      209.21      216.23     27.66 o 
   3   1  11      124.94      168.53     22.06 o 
   4   1  11       34.27       14.54     11.37 o 
   5   1  11       17.17       11.86     17.84 o 
   6   1  11       11.67        5.72     20.09 o 
   7   1  11        1.10       -1.89     12.37 o 
 -10   2  11        0.28       12.32     16.64 o 
  -9   2  11        1.88       32.68     22.65 o 
  -8   2  11        0.01        3.95     11.35 o 
  -7   2  11       13.65       39.98     14.74 o 
  -6   2  11       35.30       19.18     11.87 o 
  -5   2  11       54.80       69.07     15.04 o 
  -4   2  11        0.59       25.78     13.60 o 
  -3   2  11       66.74       88.35     10.50 o 
  -2   2  11       19.65       20.04      6.11 o 
  -1   2  11        8.62        9.87      7.40 o 
   0   2  11       23.56       44.44      8.94 o 
   1   2  11      121.17      113.15     13.49 o 
   2   2  11        0.33        5.07      6.88 o 
   3   2  11       48.94       47.34     11.30 o 
   4   2  11       35.26       34.37     14.56 o 
   5   2  11       81.64       69.41     18.28 o 
   6   2  11        2.33        4.92     11.03 o 
   7   2  11        1.86       -2.28     12.75 o 
 -10   3  11        0.89       13.97     17.47 o 
  -9   3  11       18.02       34.83     17.70 o 
  -8   3  11        0.56       -8.90     13.04 o 
  -7   3  11        4.70       12.19     11.85 o 
  -6   3  11       13.11       34.44     13.26 o 
  -5   3  11       47.62       46.29      8.99 o 
  -4   3  11        1.53        2.58      6.26 o 
  -3   3  11       46.30       30.01     10.40 o 
  -2   3  11       19.66       12.23      8.36 o 
  -1   3  11       84.37      110.46     10.23 o 
   0   3  11       67.75       65.62      9.41 o 
   1   3  11       67.08       74.17     14.39 o 
   2   3  11        7.87       17.46     12.78 o 
   3   3  11        8.85       27.04      9.59 o 
   4   3  11       44.80       42.82     11.37 o 
   5   3  11        2.87       11.96     12.23 o 
   6   3  11        2.63      -13.61     13.61 o 
   7   3  11        0.34       13.14     17.51 o 
  -9   4  11        4.66        5.21     13.80 o 
  -8   4  11       18.11        7.12     12.65 o 
  -7   4  11        1.16       -1.40     11.37 o 
  -6   4  11        3.74       23.51     22.08 o 
  -5   4  11       23.22       19.09      8.62 o 
  -4   4  11      122.10      123.59     14.66 o 
  -3   4  11       58.01       32.88      9.39 o 
  -2   4  11       90.39       96.48      9.67 o 
  -1   4  11       97.30      106.06     10.87 o 
   0   4  11        0.63        4.61      5.57 o 
   1   4  11       36.43       39.45      9.69 o 
   2   4  11      163.52      212.18     22.67 o 
   3   4  11       65.12       58.48     12.67 o 
   4   4  11       16.07        2.71     14.81 o 
   5   4  11        2.50        4.74     11.22 o 
   6   4  11        4.94       18.06     17.15 o 
  -9   5  11        2.89        5.66     22.62 o 
  -8   5  11        3.69        8.94     12.85 o 
  -7   5  11        6.09       15.85     13.48 o 
  -6   5  11        1.35       13.62      9.96 o 
  -5   5  11       12.23       18.38      9.90 o 
  -4   5  11        2.08       -1.85      8.35 o 
  -3   5  11       31.67       26.90      9.85 o 
  -2   5  11       14.52       29.33      7.91 o 
  -1   5  11      162.64       99.81     15.37 o 
   0   5  11       73.17       92.40     10.75 o 
   1   5  11        5.63        8.74      8.22 o 
   2   5  11       52.93       32.19     10.19 o 
   3   5  11        8.49        7.50      9.03 o 
   4   5  11        0.05        8.79     12.43 o 
   5   5  11        2.33      -16.37     16.37 o 
   6   5  11       13.12       17.13     17.66 o 
  -8   6  11        8.37        8.36     17.36 o 
  -7   6  11        0.04        7.71     15.44 o 
  -6   6  11       16.31       45.87     14.06 o 
  -5   6  11        9.15        6.52     16.70 o 
  -4   6  11       67.32       76.57     15.21 o 
  -3   6  11       71.61       95.91     14.87 o 
  -2   6  11       39.57       45.14     10.82 o 
  -1   6  11        2.79        7.76     10.65 o 
   0   6  11       84.96       87.36     14.41 o 
   1   6  11        4.57       -1.72      7.88 o 
   2   6  11       12.71       22.75      9.57 o 
   3   6  11        2.77       15.10     15.34 o 
   4   6  11        2.85       39.15     16.50 o 
   5   6  11        2.64      -16.90     17.42 o 
  -7   7  11        3.56       37.95     21.04 o 
  -6   7  11        0.24       20.04     13.32 o 
  -5   7  11       47.98       80.27     16.70 o 
  -4   7  11        1.17       22.97     11.21 o 
  -3   7  11       26.47       23.42     10.27 o 
  -2   7  11       57.22       49.58     11.63 o 
  -1   7  11      121.13      120.39     21.22 o 
   0   7  11        3.59        4.98      8.43 o 
   1   7  11        6.42       16.64     12.96 o 
   2   7  11        0.00       13.36     13.14 o 
   3   7  11        0.04       32.86     30.54 o 
   4   7  11       11.23       23.47     15.90 o 
   5   7  11        3.57       24.62     22.22 o 
  -6   8  11       24.21       17.58     15.17 o 
  -5   8  11        2.76       11.32     13.25 o 
  -4   8  11        4.45        4.60     11.56 o 
  -3   8  11       10.05       22.38     10.75 o 
  -2   8  11       25.32       -1.79     10.48 o 
  -1   8  11       10.36        4.17     11.74 o 
   0   8  11        5.24       44.13     17.78 o 
   1   8  11        0.28       -4.76     12.46 o 
   2   8  11       22.64       29.86     16.68 o 
   3   8  11        6.91       -4.65     13.84 o 
   4   8  11        2.17       27.40     24.31 o 
  -5   9  11        7.27        1.42     13.06 o 
  -4   9  11        7.64       14.29     16.43 o 
  -3   9  11       44.06       44.67     34.69 o 
  -2   9  11        7.33       11.38     15.34 o 
  -1   9  11        2.93        0.81     13.95 o 
   0   9  11        8.15       27.59     15.29 o 
   1   9  11       14.11       25.16     16.58 o 
   2   9  11        0.28        0.81     12.67 o 
  -2  10  11        4.84       -6.61     20.05 o 
  -1  10  11        0.01      -20.72     35.24 o 
 -10   0  12        3.33       -2.58     20.78 o 
  -8   0  12       47.55      139.22     53.53 o 
  -6   0  12       39.62       11.08     26.09 o 
  -4   0  12      123.92      107.10     23.07 o 
  -2   0  12      620.65      630.57     43.32 o 
   0   0  12        0.05       13.42      8.33 o 
   2   0  12      422.89      378.53     49.77 o 
   4   0  12        1.40       53.47     24.04 o 
   6   0  12       34.36        5.58     20.06 o 
 -10   1  12        0.78       19.40     18.65 o 
  -9   1  12        0.55       21.17     19.33 o 
  -8   1  12        3.69       23.81     15.95 o 
  -7   1  12       48.30       38.21     16.15 o 
  -6   1  12        8.92        4.78     10.92 o 
  -5   1  12       66.15       74.61     17.09 o 
  -4   1  12       31.48        8.71     16.36 o 
  -3   1  12       36.43       40.79      8.95 o 
  -2   1  12       14.85       33.68      7.75 o 
  -1   1  12      191.75      184.89     14.51 o 
   0   1  12       21.24       19.45      7.22 o 
   1   1  12       91.11       96.37      9.93 o 
   2   1  12        1.27        9.61      6.93 o 
   3   1  12       92.72      125.05     21.33 o 
   4   1  12       24.18       29.11     14.25 o 
   5   1  12        0.07        7.61     12.86 o 
   6   1  12        0.02        3.46     12.32 o 
  -9   2  12        2.53       -1.40     13.07 o 
  -8   2  12        1.17       26.14     19.89 o 
  -7   2  12        8.73       27.60     14.18 o 
  -6   2  12       45.35       31.10     19.02 o 
  -5   2  12        1.02       -9.13     12.46 o 
  -4   2  12      205.31      212.68     25.08 o 
  -3   2  12        0.11        9.99      6.83 o 
  -2   2  12        0.05       -8.35      8.35 o 
  -1   2  12       31.01       29.27      9.65 o 
   0   2  12      416.66      370.05     20.86 o 
   1   2  12        0.17       -4.52      9.57 o 
   2   2  12        0.11        5.28      8.08 o 
   3   2  12        3.40        5.69     14.28 o 
   4   2  12       45.06       72.18     18.37 o 
   5   2  12        2.67       14.41     15.08 o 
   6   2  12        1.34       18.33     14.88 o 
  -9   3  12        0.58        3.35     13.16 o 
  -8   3  12        0.58       -3.88     12.55 o 
  -7   3  12        0.37       13.15     12.85 o 
  -6   3  12       44.92       60.03     16.57 o 
  -5   3  12       52.86       65.97     19.64 o 
  -4   3  12       15.13       13.22      7.94 o 
  -3   3  12       33.54       20.94     11.66 o 
  -2   3  12       26.08       15.83     16.12 o 
  -1   3  12      196.12      182.33     14.32 o 
   0   3  12        0.71        7.98      5.77 o 
   1   3  12       73.95       60.51     11.26 o 
   2   3  12        4.20       -0.80      7.28 o 
   3   3  12       24.84       22.79      9.70 o 
   4   3  12        1.12       14.67     14.65 o 
   5   3  12        8.37       28.92     15.28 o 
   6   3  12       16.22       38.59     17.99 o 
  -9   4  12        0.45        0.02     13.32 o 
  -8   4  12        2.89       14.56     13.75 o 
  -7   4  12       23.84        6.37     13.61 o 
  -6   4  12        1.37       16.08     14.08 o 
  -5   4  12        4.92       21.68     13.05 o 
  -4   4  12       22.52       48.47     15.15 o 
  -3   4  12       96.06       73.36     12.87 o 
  -2   4  12      223.73      259.12     21.54 o 
  -1   4  12       21.27       36.43      8.16 o 
   0   4  12       10.29       31.43      8.97 o 
   1   4  12        8.59       20.56      9.03 o 
   2   4  12       11.85        7.45     10.07 o 
   3   4  12        2.37        4.98      8.77 o 
   4   4  12        3.93       18.86     16.37 o 
   5   4  12        0.71       -3.59     11.31 o 
   6   4  12        2.43       -1.89     21.03 o 
  -8   5  12       25.77        0.05     11.61 o 
  -7   5  12        8.64       28.98     16.87 o 
  -6   5  12        0.14       10.46     14.74 o 
  -5   5  12        0.07        1.74      8.13 o 
  -4   5  12      107.92      125.54     17.77 o 
  -3   5  12      110.58      116.29     15.97 o 
  -2   5  12       19.48       27.94     12.51 o 
  -1   5  12        2.65        1.19      9.82 o 
   0   5  12       56.12       77.97     13.30 o 
   1   5  12       15.49       19.79     13.83 o 
   2   5  12       29.74       32.95     10.88 o 
   3   5  12        7.91        7.25      9.46 o 
   4   5  12       10.84       17.34     18.33 o 
   5   5  12        1.02       13.44     17.36 o 
  -8   6  12        0.10        4.50     17.68 o 
  -7   6  12        7.95        7.99     24.92 o 
  -6   6  12        8.64       19.87     16.56 o 
  -5   6  12       21.45       20.29     11.84 o 
  -4   6  12        1.00       -9.30      9.87 o 
  -3   6  12        4.71       25.07     12.34 o 
  -2   6  12        2.50        8.53      9.26 o 
  -1   6  12        4.98       18.78      9.82 o 
   0   6  12       10.57        0.29     10.16 o 
   1   6  12        1.91       -4.34      8.84 o 
   2   6  12       18.94       29.02     11.82 o 
   3   6  12        1.86        7.49     12.62 o 
   4   6  12        7.72        6.88     18.02 o 
   5   6  12       15.04       -0.29     25.61 o 
  -7   7  12        2.48       28.05     20.85 o 
  -6   7  12       21.25       46.64     41.91 o 
  -5   7  12        5.40       44.72     14.74 o 
  -4   7  12        0.10        2.36      9.74 o 
  -3   7  12        1.11       -1.46      8.93 o 
  -2   7  12       16.72        7.45      9.67 o 
  -1   7  12        7.63       19.47     12.47 o 
   0   7  12        1.35       -4.34      9.09 o 
   1   7  12       14.92       14.04     13.60 o 
   2   7  12        2.56       14.79     20.44 o 
   3   7  12        0.92       18.90     16.34 o 
   4   7  12        4.44       43.36     23.70 o 
  -6   8  12        3.33       -2.51     16.31 o 
  -5   8  12        4.25       26.45     16.28 o 
  -4   8  12        3.12       -1.16     16.90 o 
  -3   8  12       11.29        9.93     12.36 o 
  -2   8  12        0.33       -7.44     11.22 o 
  -1   8  12        3.07        9.17     17.02 o 
   0   8  12        0.07       21.44     20.55 o 
   1   8  12        3.19       10.81     20.00 o 
   2   8  12        0.38        1.62     16.30 o 
  -4   9  12        0.15        3.06     16.18 o 
  -3   9  12        0.88       13.38     20.60 o 
  -2   9  12        1.03       -7.39     18.60 o 
  -1   9  12        0.16      -13.52     30.47 o 
   0   9  12        0.02       21.56     24.60 o 
   1   9  12        1.63       19.46     35.45 o 
  -9   0  13        8.09        9.93     21.56 o 
  -7   0  13       68.37       31.74     23.39 o 
  -5   0  13        0.04       46.35     49.81 o 
  -3   0  13      245.45      262.04     39.52 o 
  -1   0  13        1.03       -0.54      6.91 o 
   1   0  13       59.35       45.79     11.46 o 
   3   0  13       43.88       36.52     22.36 o 
   5   0  13        0.93       -1.12     51.52 o 
  -9   1  13        0.00       -3.98     14.75 o 
  -8   1  13        3.08       -7.08     14.13 o 
  -7   1  13        3.93       -2.55     12.14 o 
  -6   1  13       90.28       78.13     19.85 o 
  -5   1  13        2.30        2.67      9.46 o 
  -4   1  13       43.71       34.99     12.85 o 
  -3   1  13        5.06        8.52     12.04 o 
  -2   1  13       34.99       39.44     12.28 o 
  -1   1  13       27.58       34.08      7.39 o 
   0   1  13       39.81       55.48     13.04 o 
   1   1  13      118.41      112.87     14.32 o 
   2   1  13        0.57       13.97     12.65 o 
   3   1  13       42.49       49.16     16.05 o 
   4   1  13        0.00       -3.03     11.70 o 
   5   1  13        1.14       32.85     17.55 o 
   6   1  13        3.86       19.35     17.55 o 
  -9   2  13       10.23        1.53     13.41 o 
  -8   2  13        0.11       32.54     17.36 o 
  -7   2  13       10.87       41.08     17.07 o 
  -6   2  13        0.18       -1.92     12.64 o 
  -5   2  13       26.09       26.43     13.80 o 
  -4   2  13        9.53        1.85      9.75 o 
  -3   2  13       95.73      111.41     13.80 o 
  -2   2  13       19.55       15.20      8.03 o 
  -1   2  13       57.57       94.06     17.21 o 
   0   2  13      122.29      116.30     11.31 o 
   1   2  13        4.82       -3.52      7.39 o 
   2   2  13        7.95        5.56      9.98 o 
   3   2  13        2.80       -3.59     10.82 o 
   4   2  13        4.10        3.28     13.86 o 
   5   2  13       18.74       18.45     15.42 o 
  -9   3  13        0.72       13.26     24.53 o 
  -8   3  13       15.77        7.02     13.04 o 
  -7   3  13        1.06       10.46     12.23 o 
  -6   3  13       26.99       45.96     16.91 o 
  -5   3  13        0.01       16.62     12.95 o 
  -4   3  13       57.49       81.10     27.04 o 
  -3   3  13        1.95       11.47     11.73 o 
  -2   3  13       13.27       28.36     10.10 o 
  -1   3  13       85.10       87.72     10.74 o 
   0   3  13        0.13        2.85      5.86 o 
   1   3  13        3.37        6.10      7.69 o 
   2   3  13        2.77       16.81     10.40 o 
   3   3  13       38.54       21.98     13.30 o 
   4   3  13        0.37       10.32     25.61 o 
   5   3  13        1.81      -15.15     15.15 o 
  -8   4  13        1.35        6.39     12.80 o 
  -7   4  13        6.26        5.03     13.24 o 
  -6   4  13        0.54       18.67     12.84 o 
  -5   4  13       62.77       24.14     14.48 o 
  -4   4  13        1.31       27.05     15.64 o 
  -3   4  13        0.16        0.66     10.14 o 
  -2   4  13       35.45        4.01      7.80 o 
  -1   4  13        0.47        7.12      7.17 o 
   0   4  13        2.67        0.78      8.30 o 
   1   4  13       39.20       25.93     10.96 o 
   2   4  13        9.60       14.17     12.19 o 
   3   4  13       12.81       19.78     16.45 o 
   4   4  13       12.16       19.93     13.83 o 
   5   4  13        3.41       22.77     19.94 o 
  -8   5  13        0.15       24.00     21.58 o 
  -7   5  13        0.98        0.94     12.22 o 
  -6   5  13       20.30       59.64     19.59 o 
  -5   5  13        0.00        9.97     13.11 o 
  -4   5  13        3.56       10.97      9.54 o 
  -3   5  13       50.17       48.84     16.31 o 
  -2   5  13       13.34       25.83     10.37 o 
  -1   5  13        8.54       49.83     12.28 o 
   0   5  13        1.81       17.07     13.05 o 
   1   5  13        9.38       11.42     11.55 o 
   2   5  13        0.18        0.75      8.10 o 
   3   5  13       39.92       47.51     14.39 o 
   4   5  13        3.63       62.47     23.98 o 
  -7   6  13        4.45       48.96     24.71 o 
  -6   6  13        1.36       19.84     15.28 o 
  -5   6  13        0.01       21.57     14.80 o 
  -4   6  13       11.80       14.34     12.97 o 
  -3   6  13       23.27       24.48     14.56 o 
  -2   6  13        0.12        6.14      9.72 o 
  -1   6  13       10.49        4.70     10.35 o 
   0   6  13       75.36       75.99     15.70 o 
   1   6  13       20.17        5.65      9.35 o 
   2   6  13       26.11       49.83     18.39 o 
   3   6  13        0.68       16.88     15.96 o 
   4   6  13        0.71      -21.41     21.41 o 
  -6   7  13        4.07       21.66     19.05 o 
  -5   7  13        9.31       27.57     19.44 o 
  -4   7  13        1.14       -5.59     10.93 o 
  -3   7  13        4.37        7.82     10.64 o 
  -2   7  13        0.00      -11.92     11.92 o 
  -1   7  13       24.02       14.39     12.97 o 
   0   7  13        0.00       -0.18     12.65 o 
   1   7  13        7.86       34.64     16.18 o 
   2   7  13        0.07       43.43     20.20 o 
   3   7  13        7.45       -0.91     15.56 o 
  -5   8  13        2.31        7.86     24.35 o 
  -4   8  13        2.42       11.28     21.06 o 
  -3   8  13        1.03        0.94     22.49 o 
  -2   8  13       13.10       -4.76     14.96 o 
  -1   8  13        0.45       33.56     19.09 o 
   0   8  13       14.37       11.30     20.52 o 
   1   8  13        0.00       -3.25     16.30 o 
  -8   0  14       13.09       53.57     31.58 o 
  -6   0  14        0.08       -7.15     18.20 o 
  -4   0  14        0.33       16.14     17.95 o 
  -2   0  14        0.42      -13.57     15.18 o 
   0   0  14       76.90       41.14     25.40 o 
   2   0  14       21.68       20.03     20.04 o 
   4   0  14       20.22       46.04     25.85 o 
  -9   1  14        2.90       26.34     20.05 o 
  -8   1  14        1.57       24.71     18.25 o 
  -7   1  14        0.68       -0.76     12.68 o 
  -6   1  14       10.51        2.61     14.17 o 
  -5   1  14       21.71       30.89     22.03 o 
  -4   1  14       16.20       18.74     13.15 o 
  -3   1  14        0.98       -3.55     12.80 o 
  -2   1  14       23.50       34.37      9.77 o 
  -1   1  14       59.08       53.89      9.30 o 
   0   1  14        0.77        1.25      5.67 o 
   1   1  14       10.18       -2.68      7.17 o 
   2   1  14        0.94        9.11     12.32 o 
   3   1  14       24.95       42.29     17.50 o 
   4   1  14        2.50       15.25     15.73 o 
   5   1  14        5.16       15.93     16.40 o 
  -8   2  14        5.87        7.76     15.23 o 
  -7   2  14        1.06       -6.57     15.96 o 
  -6   2  14        3.63       19.91     14.59 o 
  -5   2  14       16.77       37.72     16.39 o 
  -4   2  14        8.05       18.50     12.95 o 
  -3   2  14       28.81       38.74     14.97 o 
  -2   2  14        1.46       10.40      7.98 o 
  -1   2  14        0.24       -3.11      7.04 o 
   0   2  14       16.20        5.39      8.24 o 
   1   2  14        1.15       19.12      9.12 o 
   2   2  14        6.95       -2.90     12.27 o 
   3   2  14        0.00       24.84     15.15 o 
   4   2  14       29.45       46.16     18.32 o 
   5   2  14        5.21       38.30     19.16 o 
  -8   3  14        0.14       -7.67     15.09 o 
  -7   3  14        0.24       31.21     17.24 o 
  -6   3  14       17.27       28.08     16.19 o 
  -5   3  14        4.38       12.87     13.03 o 
  -4   3  14        0.11       16.00     13.46 o 
  -3   3  14       25.17       49.96     16.60 o 
  -2   3  14       39.24       35.95     10.87 o 
  -1   3  14       11.30       17.79      9.43 o 
   0   3  14        6.13        6.32      7.72 o 
   1   3  14      106.29      103.85     15.82 o 
   2   3  14        9.77       17.23     10.58 o 
   3   3  14        5.75        1.74     11.07 o 
   4   3  14        0.19       30.63     16.29 o 
  -8   4  14        3.23       26.42     18.21 o 
  -7   4  14       10.55       20.21     16.39 o 
  -6   4  14        0.05       32.43     17.50 o 
  -5   4  14       13.14       33.07     16.69 o 
  -4   4  14        0.01       27.87     15.36 o 
  -3   4  14        4.10        0.18     13.70 o 
  -2   4  14        4.00       10.33      9.56 o 
  -1   4  14       19.71       39.65     17.96 o 
   0   4  14        0.95       -1.55      7.99 o 
   1   4  14       49.10       44.79     12.71 o 
   2   4  14       29.52       37.45     16.27 o 
   3   4  14        0.50       14.67     17.50 o 
   4   4  14        8.37       10.23     18.24 o 
  -7   5  14        2.64       16.75     16.99 o 
  -6   5  14       17.74       -8.16     14.80 o 
  -5   5  14        5.56       19.94     15.03 o 
  -4   5  14       11.78      -13.41     13.41 o 
  -3   5  14        2.13       -3.94      9.57 o 
  -2   5  14       40.79       56.13     14.25 o 
  -1   5  14       30.62       32.95     14.63 o 
   0   5  14       12.54       18.21     13.72 o 
   1   5  14        0.02       40.68     14.99 o 
   2   5  14        0.01        2.66     11.26 o 
   3   5  14        5.48       50.08     21.64 o 
  -6   6  14        0.29       29.64     19.96 o 
  -5   6  14        5.65        9.78     14.16 o 
  -4   6  14        0.26        5.22     12.31 o 
  -3   6  14       30.53       27.29     13.42 o 
  -2   6  14        5.11       27.27     14.21 o 
  -1   6  14        5.96       27.65     16.81 o 
   0   6  14        7.86        5.00     12.61 o 
   1   6  14       10.29       34.80     21.81 o 
   2   6  14        1.04        9.52     15.77 o 
  -5   7  14        1.28       21.40     20.15 o 
  -4   7  14       12.08       11.17     16.05 o 
  -3   7  14        0.99        8.79     15.26 o 
  -2   7  14       19.68       25.28     14.59 o 
  -1   7  14        4.30       -0.03     13.38 o 
   0   7  14       12.03       -1.28     14.67 o 
   1   7  14        1.12       16.21     21.90 o 
  -2   8  14        0.04        3.38     17.83 o 
  -7   0  15        2.24       -8.98     21.39 o 
  -5   0  15      110.95       36.94     23.95 o 
  -3   0  15       11.45       27.86     19.53 o 
  -1   0  15       42.17       17.91     16.22 o 
   1   0  15       18.97        3.57     15.48 o 
   3   0  15        8.36       48.61     30.21 o 
  -8   1  15        0.13       25.52     19.01 o 
  -7   1  15        5.62        2.55     13.78 o 
  -6   1  15       21.04       27.88     16.74 o 
  -5   1  15        7.03       20.65     14.37 o 
  -4   1  15       11.76        1.31     11.31 o 
  -3   1  15       41.64       48.84     16.60 o 
  -2   1  15       66.79       53.55     14.40 o 
  -1   1  15       16.02        7.15      8.49 o 
   0   1  15       41.38       23.76     10.13 o 
   1   1  15        0.12        1.28     17.44 o 
   2   1  15       22.97       39.46     17.36 o 
   3   1  15        0.30       -8.42     14.17 o 
   4   1  15        7.82        3.06     17.43 o 
  -8   2  15        0.95        2.25     14.66 o 
  -7   2  15        2.44       16.00     16.58 o 
  -6   2  15        1.01       -4.33     15.14 o 
  -5   2  15        2.68        6.77     19.55 o 
  -4   2  15       17.41       13.95     13.17 o 
  -3   2  15       81.56      100.21     22.32 o 
  -2   2  15        8.65       31.57     31.83 o 
  -1   2  15       28.31       24.94     15.83 o 
   0   2  15        2.24        6.49     10.06 o 
   1   2  15       30.38       27.92     13.73 o 
   2   2  15        0.00      -13.79     13.79 o 
   3   2  15        9.56      -16.02     16.02 o 
   4   2  15        0.70       30.15     18.11 o 
  -7   3  15        1.15        4.46     14.82 o 
  -6   3  15        1.84        7.34     13.88 o 
  -5   3  15        2.71        3.93     13.05 o 
  -4   3  15       14.18       20.77     15.00 o 
  -3   3  15        7.20       36.34     21.54 o 
  -2   3  15       30.72       31.04     14.03 o 
  -1   3  15        0.94        4.87     10.22 o 
   0   3  15       10.02       21.47     11.61 o 
   1   3  15        1.81       -4.96      9.66 o 
   2   3  15       32.52       17.05     14.23 o 
   3   3  15        1.80       28.84     22.39 o 
  -7   4  15        1.03        8.57     16.32 o 
  -6   4  15        1.46       12.12     15.68 o 
  -5   4  15       10.41       15.27     15.33 o 
  -4   4  15        9.51       14.18     14.68 o 
  -3   4  15        4.61       -3.42     11.26 o 
  -2   4  15        3.00        8.42      9.47 o 
  -1   4  15       40.78       42.17     15.89 o 
   0   4  15        5.21       28.49     14.93 o 
   1   4  15       10.27        5.06     10.27 o 
   2   4  15        0.14       26.94     15.94 o 
   3   4  15        0.61       11.67     23.99 o 
  -6   5  15        3.50       10.91     16.67 o 
  -5   5  15        1.33       26.26     26.51 o 
  -4   5  15        3.31      -15.16     15.16 o 
  -3   5  15        2.29       14.54     13.32 o 
  -2   5  15        6.56       19.31     14.05 o 
  -1   5  15        8.21      -11.10     12.59 o 
   0   5  15       25.53       44.09     17.41 o 
   1   5  15        2.50       17.40     15.92 o 
   2   5  15        2.22       40.76     28.89 o 
  -5   6  15        7.72        8.13     14.78 o 
  -4   6  15        1.86       13.72     14.58 o 
  -3   6  15        4.63       45.70     30.20 o 
  -2   6  15        4.70       -2.73     13.47 o 
  -1   6  15        0.37       -2.50     15.11 o 
   0   6  15        0.67       -2.40     13.86 o 
   1   6  15        0.31      -21.69     25.08 o 
  -3   7  15        0.12        9.55     22.57 o 
  -2   7  15        0.73       15.36     23.25 o 
  -1   7  15        0.44        5.38     16.49 o 
  -6   0  16        6.83        5.08     20.23 o 
  -4   0  16       24.22       32.33     22.77 o 
  -2   0  16       34.12       23.61     23.72 o 
   0   0  16        0.48       29.41     32.36 o 
   2   0  16        1.78      -26.65     26.65 o 
  -7   1  16       16.82       12.14     16.90 o 
  -6   1  16        0.01       -8.22     15.05 o 
  -5   1  16       16.06       -1.53     15.00 o 
  -4   1  16        0.21        2.44     11.96 o 
  -3   1  16        6.77       16.44     13.91 o 
  -2   1  16        2.90       10.40     11.22 o 
  -1   1  16       12.95       -8.99     17.80 o 
   0   1  16        0.11       13.56     14.32 o 
   1   1  16        0.14        2.37     12.17 o 
   2   1  16        3.36       26.52     19.72 o 
   3   1  16        0.29        2.82     17.56 o 
  -7   2  16        2.62       14.34     21.47 o 
  -6   2  16        7.47       -0.76     15.73 o 
  -5   2  16        0.73       11.52     14.82 o 
  -4   2  16       21.46       10.84     15.08 o 
  -3   2  16        2.45       -2.31     12.25 o 
  -2   2  16        1.58       -1.93     10.69 o 
  -1   2  16        8.15       28.25     14.46 o 
   0   2  16       17.25       30.59     13.86 o 
   1   2  16        0.15       16.53     17.07 o 
   2   2  16        2.17       -7.72     15.92 o 
  -6   3  16        0.21       22.74     21.98 o 
  -5   3  16       14.95       33.50     18.74 o 
  -4   3  16        8.77       18.24     15.63 o 
  -3   3  16       13.89       32.49     17.20 o 
  -2   3  16        4.03        5.08     14.27 o 
  -1   3  16        2.25        2.96     12.53 o 
   0   3  16        0.83        2.77     11.08 o 
   1   3  16        2.08       28.12     19.64 o 
   2   3  16       14.64       13.02     17.60 o 
  -6   4  16        0.54       26.98     20.04 o 
  -5   4  16        2.51       21.98     19.09 o 
  -4   4  16       20.09       38.21     19.59 o 
  -3   4  16        0.45       -1.61     11.32 o 
  -2   4  16        6.90       10.16     16.86 o 
  -1   4  16        9.52       10.43     14.18 o 
   0   4  16        0.46       -5.33     12.35 o 
   1   4  16       15.93       41.97     22.75 o 
  -5   5  16        0.31       16.11     19.90 o 
  -4   5  16        1.32       29.46     18.74 o 
  -3   5  16        5.11       20.82     19.41 o 
  -2   5  16        3.28       30.15     21.62 o 
  -1   5  16        0.03       22.12     18.30 o 
   0   5  16       19.00       34.07     18.47 o 
  -5   0  17        1.23       19.45     24.33 o 
  -3   0  17       10.66       17.58     21.04 o 
  -1   0  17        2.32       37.02     39.65 o 
   1   0  17       20.84       55.96     45.24 o 
  -6   1  17        4.01        3.02     15.19 o 
  -5   1  17        0.02        3.63     14.43 o 
  -4   1  17        0.48        9.75     14.92 o 
  -3   1  17        1.92       14.63     15.46 o 
  -2   1  17        0.26      -17.27     17.27 o 
  -1   1  17        0.23       29.06     25.47 o 
   0   1  17        8.33      -16.25     22.22 o 
   1   1  17        0.06       73.14     39.40 o 
  -5   2  17        1.07       -6.12     15.63 o 
  -4   2  17        1.84        8.98     15.55 o 
  -3   2  17        5.59       15.74     15.66 o 
  -2   2  17        0.17       47.44     29.30 o 
  -1   2  17       24.09       29.38     21.41 o 
   0   2  17       12.47       36.35     46.56 o 
   1   2  17        0.85       26.54     26.48 o 
  -5   3  17        0.24        6.29     22.08 o 
  -4   3  17        0.22        7.51     15.91 o 
  -3   3  17       16.09       35.05     27.38 o 
  -2   3  17        6.34        5.04     16.21 o 
  -1   3  17        4.33      -14.17     16.22 o 
   0   3  17        8.79       10.34     36.97 o 
  -4   4  17        4.40      -13.77     19.32 o 
  -3   4  17        3.90       26.14     21.13 o 
  -2   4  17        2.33       14.14     17.98 o 
  -1   4  17        0.43      -18.54     19.72 o 
  -4   0  18        4.75        1.87     30.77 o 
  -2   0  18       18.68       51.65     43.77 o 
  -3   1  18       14.29       16.53     25.30 o 
  -2   1  18        9.29       -0.18     18.89 o 
                                                 
